# Supplementary material for: Differentiation in putative male sex pheromone components across and within populations of the African butterfly Bicyclus anynana as a potential driver of reproductive isolation
Source: Ecol Evol. 2016 Jul 29;6(17):6064–84. doi: 10.1002/ece3.2298 (PMC5016632; doi:10.1002/ece3.2298)
Supplement: Supplementary file 2 — Table S1. Detailed list of sampled individuals for the four Bicyclus species. [file ECE3-6-6064-s002.xlsx]

## Sheet: list of the samples
Species	Individual	Country	Locality	GPS	Date	Collector	COI primers	Genebank accession	COI haplotype	CAD primers	Genebank accession	CAD haplotypes	EF1α primers	Genebank accession	Remark	Chemical sample	Sex
B. anynana	an1	Kenya	Watamu	3°21'S 40°1'E	March 2007	Maaike de Jong	Wahlberg & Wheat 2008 Syst. Biol.	NA (COI sequence from de Jong et al. 2011 plos one DOI 10.1371/journal.pone.0021385)	an.K2	NA			NA				Male
B. anynana	an2a	Kenya	Watamu	3°21'S 40°1'E	March 2007	Maaike de Jong	Wahlberg & Wheat 2008 Syst. Biol.	NA (COI sequence from de Jong et al. 2011 plos one DOI 10.1371/journal.pone.0021385)	an.K4	Wahlberg & Wheat 2008 Syst. Biol.	KR139285	an.K9/an.K8	NA			GC-MS	Female
B. anynana	an3a	Kenya	Watamu	3°21'S 40°1'E	March 2007	Maaike de Jong	Wahlberg & Wheat 2008 Syst. Biol.	NA (COI sequence from de Jong et al. 2011 plos one DOI 10.1371/journal.pone.0021385)	an.K3	NA			NA				Female
B. anynana	an46	Kenya	Watamu	3°21'S 40°1'E	March 2007	Maaike de Jong	Wahlberg & Wheat 2008 Syst. Biol.	NA (COI sequence from de Jong et al. 2011 plos one DOI 10.1371/journal.pone.0021385)	an.K4	Wahlberg & Wheat 2008 Syst. Biol.	KR139286	an.K15/an.K2	NA			GC-MS	Female
B. anynana	an47	Kenya	Watamu	3°21'S 40°1'E	March 2007	Maaike de Jong	Wahlberg & Wheat 2008 Syst. Biol.	NA (COI sequence from de Jong et al. 2011 plos one DOI 10.1371/journal.pone.0021385)	an.K4	Wahlberg & Wheat 2008 Syst. Biol.	KR139287	an.K5/an.K14	NA			GC-MS	Female
B. anynana	an48	Kenya	Watamu	3°21'S 40°1'E	March 2007	Maaike de Jong	Wahlberg & Wheat 2008 Syst. Biol.	NA (COI sequence from de Jong et al. 2011 plos one DOI 10.1371/journal.pone.0021385)	an.K4	Wahlberg & Wheat 2008 Syst. Biol.	KR139288	an.K2/an.K5	NA			GC-MS	Female
B. anynana	an49	Kenya	Watamu	3°21'S 40°1'E	March 2007	Maaike de Jong	Wahlberg & Wheat 2008 Syst. Biol.	NA (COI sequence from de Jong et al. 2011 plos one DOI 10.1371/journal.pone.0021385)	an.K3	Wahlberg & Wheat 2008 Syst. Biol.	KR139289	an.K5/an.K13	NA			GC-MS	Female
B. anynana	an51	Kenya	Watamu	3°21'S 40°1'E	March 2007	Maaike de Jong	NA			NA			NA			GC-MS	Female
B. anynana	an53	Kenya	Watamu	3°21'S 40°1'E	March 2007	Maaike de Jong	Wahlberg & Wheat 2008 Syst. Biol.	NA (COI sequence from de Jong et al. 2011 plos one DOI 10.1371/journal.pone.0021385)	an.K4	Wahlberg & Wheat 2008 Syst. Biol.	KR139290	an.K5/an.K11	NA			GC-MS	Female
B. anynana	an54	Kenya	Watamu	3°21'S 40°1'E	March 2007	Maaike de Jong	Wahlberg & Wheat 2008 Syst. Biol.	NA (COI sequence from de Jong et al. 2011 plos one DOI 10.1371/journal.pone.0021385)	an.K4	Wahlberg & Wheat 2008 Syst. Biol.	KR139291	an.K5/an.K14	NA			GC-MS	Male	ok
B. anynana	an56	Kenya	Watamu	3°21'S 40°1'E	March 2007	Maaike de Jong	Wahlberg & Wheat 2008 Syst. Biol.	NA (COI sequence from de Jong et al. 2011 plos one DOI 10.1371/journal.pone.0021385)	an.K6	Wahlberg & Wheat 2008 Syst. Biol.	KR139292	an.K9/an.K16	NA			GC-MS	Female
B. anynana	an57	Kenya	Watamu	3°21'S 40°1'E	March 2007	Maaike de Jong	Wahlberg & Wheat 2008 Syst. Biol.	NA (COI sequence from de Jong et al. 2011 plos one DOI 10.1371/journal.pone.0021385)	an.K1	NA			NA				Female
B. anynana	an58	Kenya	Watamu	3°21'S 40°1'E	March 2007	Maaike de Jong	Wahlberg & Wheat 2008 Syst. Biol.	NA (COI sequence from de Jong et al. 2011 plos one DOI 10.1371/journal.pone.0021385)	an.K5	NA			NA				Female
B. anynana	an59	Kenya	Watamu	3°21'S 40°1'E	March 2007	Maaike de Jong	Wahlberg & Wheat 2008 Syst. Biol.	NA (COI sequence from de Jong et al. 2011 plos one DOI 10.1371/journal.pone.0021385)	an.K4	Wahlberg & Wheat 2008 Syst. Biol.	KR139293	an.K6/an.K9	NA			GC-MS	Male	ok
B. anynana	an60	Kenya	Watamu	3°21'S 40°1'E	March 2007	Maaike de Jong	Wahlberg & Wheat 2008 Syst. Biol.	NA (COI sequence from de Jong et al. 2011 plos one DOI 10.1371/journal.pone.0021385)	an.K3	NA			NA				Male
B. anynana	an61	Kenya	Watamu	3°21'S 40°1'E	March 2007	Maaike de Jong	Wahlberg & Wheat 2008 Syst. Biol.	NA (COI sequence from de Jong et al. 2011 plos one DOI 10.1371/journal.pone.0021385)	an.K4	Wahlberg & Wheat 2008 Syst. Biol.	KR139294	an.K9/an.K4	NA			GC-MS	Male	ok
B. anynana	an63	Kenya	Watamu	3°21'S 40°1'E	March 2007	Maaike de Jong	Wahlberg & Wheat 2008 Syst. Biol.	NA (COI sequence from de Jong et al. 2011 plos one DOI 10.1371/journal.pone.0021385)	an.K4	Wahlberg & Wheat 2008 Syst. Biol.	KR139295	an.K12/an.K5	NA			GC-MS	Male	ok
B. anynana	an64	Kenya	Watamu	3°21'S 40°1'E	March 2007	Maaike de Jong	Wahlberg & Wheat 2008 Syst. Biol.	NA (COI sequence from de Jong et al. 2011 plos one DOI 10.1371/journal.pone.0021385)	an.K4	Wahlberg & Wheat 2008 Syst. Biol.	KR139296	an.K5/an.K1	NA			GC-MS	Male	ok
B. anynana	an65	Kenya	Watamu	3°21'S 40°1'E	March 2007	Maaike de Jong	Wahlberg & Wheat 2008 Syst. Biol.	NA (COI sequence from de Jong et al. 2011 plos one DOI 10.1371/journal.pone.0021385)	an.K2	NA			NA				Male
B. anynana	an66	Kenya	Watamu	3°21'S 40°1'E	March 2007	Maaike de Jong	Wahlberg & Wheat 2008 Syst. Biol.	NA (COI sequence from de Jong et al. 2011 plos one DOI 10.1371/journal.pone.0021385)	an.K2	NA			NA				Male
B. anynana	an67	Kenya	Watamu	3°21'S 40°1'E	March 2007	Maaike de Jong	Wahlberg & Wheat 2008 Syst. Biol.	NA (COI sequence from de Jong et al. 2011 plos one DOI 10.1371/journal.pone.0021385)	an.K4	NA			NA				Male
B. anynana	an68	Kenya	Watamu	3°21'S 40°1'E	March 2007	Maaike de Jong	Wahlberg & Wheat 2008 Syst. Biol.	NA (COI sequence from de Jong et al. 2011 plos one DOI 10.1371/journal.pone.0021385)	an.K4	NA			NA				Male
B. anynana	an69	Kenya	Watamu	3°21'S 40°1'E	March 2007	Maaike de Jong	Wahlberg & Wheat 2008 Syst. Biol.	NA (COI sequence from de Jong et al. 2011 plos one DOI 10.1371/journal.pone.0021385)	an.K4	Wahlberg & Wheat 2008 Syst. Biol.	KR139297	an.K3/an.K5	NA			GC-MS	Male	ok
B. anynana	an70	Kenya	Watamu	3°21'S 40°1'E	March 2007	Maaike de Jong	Wahlberg & Wheat 2008 Syst. Biol.	NA (COI sequence from de Jong et al. 2011 plos one DOI 10.1371/journal.pone.0021385)	an.K3	Wahlberg & Wheat 2008 Syst. Biol.	KR139298	an.K10/an.K5	NA			GC-MS	Male	ok
B. anynana	an71	Kenya	Watamu	3°21'S 40°1'E	March 2007	Maaike de Jong	Wahlberg & Wheat 2008 Syst. Biol.	NA (COI sequence from de Jong et al. 2011 plos one DOI 10.1371/journal.pone.0021385)	an.K6	Wahlberg & Wheat 2008 Syst. Biol.	KR139299	an.K7/an.K5	NA			GC-MS	Male	ok
B. anynana	an72	Kenya	Watamu	3°21'S 40°1'E	March 2007	Maaike de Jong	Wahlberg & Wheat 2008 Syst. Biol.	NA (COI sequence from de Jong et al. 2011 plos one DOI 10.1371/journal.pone.0021385)	an.K4	Wahlberg & Wheat 2008 Syst. Biol.	KR139300	an.K5/an.K5	NA			GC-MS	Male	ok
B. anynana	an73	Kenya	Watamu	3°21'S 40°1'E	March 2007	Maaike de Jong	Wahlberg & Wheat 2008 Syst. Biol.	NA (COI sequence from de Jong et al. 2011 plos one DOI 10.1371/journal.pone.0021385)	an.K3	NA			NA				Female
B. anynana	an74	Kenya	Watamu	3°21'S 40°1'E	March 2007	Maaike de Jong	Wahlberg & Wheat 2008 Syst. Biol.	NA (COI sequence from de Jong et al. 2011 plos one DOI 10.1371/journal.pone.0021385)	an.K7	NA			NA				Male
B. anynana	2369	Malawi	Zomba (Lab stock)	NA	June 2010	Paul Bacquet	Monteiro & Pierce 2001 Mol. Phyl. Evol.	KR139473		NA			NA				Male
B. anynana	2370	Malawi	Zomba (Lab stock)	NA	June 2010	Paul Bacquet	Monteiro & Pierce 2001 Mol. Phyl. Evol.	KR139474		NA			NA				Male
B. anynana	2371	Malawi	Zomba (Lab stock)	NA	June 2010	Paul Bacquet	Monteiro & Pierce 2001 Mol. Phyl. Evol.	KR139475		NA			NA				Male
B. anynana	2373	Malawi	Zomba (Lab stock)	NA	June 2010	Paul Bacquet	Monteiro & Pierce 2001 Mol. Phyl. Evol.	KR139476		NA			NA				Female
B. anynana	2374	Malawi	Zomba (Lab stock)	NA	June 2010	Paul Bacquet	Monteiro & Pierce 2001 Mol. Phyl. Evol.	KR139477		NA			NA				Female
B. anynana	2375	Malawi	Zomba (Lab stock)	NA	June 2010	Paul Bacquet	Monteiro & Pierce 2001 Mol. Phyl. Evol.	KR139478		NA			NA				Female
B. anynana	2386	Malawi	Zomba (Lab stock)	NA	June 2010	Paul Bacquet	Monteiro & Pierce 2001 Mol. Phyl. Evol.	KR139479		NA			NA			GC-MS	Male
B. anynana	2387	Malawi	Zomba (Lab stock)	NA	June 2010	Paul Bacquet	NA			NA			NA			GC-MS	Male
B. anynana	2388	Malawi	Zomba (Lab stock)	NA	June 2010	Paul Bacquet	NA			NA			NA			GC-MS	Male
B. anynana	2392	Malawi	Zomba (Lab stock)	NA	June 2010	Paul Bacquet	Monteiro & Pierce 2001 Mol. Phyl. Evol.	KR139480		NA			NA				Female
B. anynana	2397	Malawi	Zomba (Lab stock)	NA	June 2010	Paul Bacquet	NA			NA			NA			GC-MS	Female
B. anynana	2398	Malawi	Zomba (Lab stock)	NA	June 2010	Paul Bacquet	NA			NA			NA			GC-MS	Female
B. anynana	NA	Malawi	Zomba (Lab stock)	NA	NA	Monteiro & Pierce 2001 Mol. Phyl. Evol.	Monteiro & Pierce 2001 Mol. Phyl. Evol.			NA			NA				NA
B. anynana	an374	South-Africa	False Bay	27°58'S 32°21'E	July 2006	Maaike de Jong	Wahlberg & Wheat 2008 Syst. Biol.	NA (COI sequence from de Jong et al. 2011 plos one DOI 10.1371/journal.pone.0021385)	an.SAf4	NA			NA				Female
B. anynana	an375	South-Africa	False Bay	27°58'S 32°21'E	July 2006	Maaike de Jong	Wahlberg & Wheat 2008 Syst. Biol.	NA (COI sequence from de Jong et al. 2011 plos one DOI 10.1371/journal.pone.0021385)	an.SAf5	NA			NA				Female
B. anynana	an376	South-Africa	False Bay	27°58'S 32°21'E	July 2006	Maaike de Jong	Wahlberg & Wheat 2008 Syst. Biol.	NA (COI sequence from de Jong et al. 2011 plos one DOI 10.1371/journal.pone.0021385)	an.SAf5	NA			NA				Female
B. anynana	an377	South-Africa	False Bay	27°58'S 32°21'E	July 2006	Maaike de Jong	Wahlberg & Wheat 2008 Syst. Biol.	NA (COI sequence from de Jong et al. 2011 plos one DOI 10.1371/journal.pone.0021385)	an.SAf1	Wahlberg & Wheat 2008 Syst. Biol.	KR139301	an.SAf4/an.SAf4	NA			GC-MS	Female
B. anynana	an378	South-Africa	False Bay	27°58'S 32°21'E	July 2006	Maaike de Jong	Wahlberg & Wheat 2008 Syst. Biol.	NA (COI sequence from de Jong et al. 2011 plos one DOI 10.1371/journal.pone.0021385)	an.SAf7	Wahlberg & Wheat 2008 Syst. Biol.	KR139302	an.SAf2/an.SAf12	NA			GC-MS	Female
B. anynana	an379	South-Africa	False Bay	27°58'S 32°21'E	July 2006	Maaike de Jong	Wahlberg & Wheat 2008 Syst. Biol.	NA (COI sequence from de Jong et al. 2011 plos one DOI 10.1371/journal.pone.0021385)	an.SAf4	Wahlberg & Wheat 2008 Syst. Biol.	KR139303	an.SAf4/an.SAf4	NA			GC-MS	Female
B. anynana	an380	South-Africa	False Bay	27°58'S 32°21'E	July 2006	Maaike de Jong	Wahlberg & Wheat 2008 Syst. Biol.	NA (COI sequence from de Jong et al. 2011 plos one DOI 10.1371/journal.pone.0021385)	an.SAf2	Wahlberg & Wheat 2008 Syst. Biol.	KR139304	an.SAf9/an.SAf9	NA			GC-MS	Female
B. anynana	an381	South-Africa	False Bay	27°58'S 32°21'E	July 2006	Maaike de Jong	Wahlberg & Wheat 2008 Syst. Biol.	NA (COI sequence from de Jong et al. 2011 plos one DOI 10.1371/journal.pone.0021385)	an.SAf7	Wahlberg & Wheat 2008 Syst. Biol.	KR139305	an.SAf3/an.SAf3	NA			GC-MS	Female
B. anynana	an382	South-Africa	False Bay	27°58'S 32°21'E	July 2006	Maaike de Jong	Wahlberg & Wheat 2008 Syst. Biol.	NA (COI sequence from de Jong et al. 2011 plos one DOI 10.1371/journal.pone.0021385)	an.SAf4	Wahlberg & Wheat 2008 Syst. Biol.	KR139306	an.SAf14/an.SAf4	NA			GC-MS	Female
B. anynana	an383	South-Africa	False Bay	27°58'S 32°21'E	July 2006	Maaike de Jong	Wahlberg & Wheat 2008 Syst. Biol.	NA (COI sequence from de Jong et al. 2011 plos one DOI 10.1371/journal.pone.0021385)	an.SAf4	Wahlberg & Wheat 2008 Syst. Biol.	KR139307	an.SAf9/an.SAf9	NA			GC-MS	Female
B. anynana	an384	South-Africa	False Bay	27°58'S 32°21'E	July 2006	Maaike de Jong	Wahlberg & Wheat 2008 Syst. Biol.	NA (COI sequence from de Jong et al. 2011 plos one DOI 10.1371/journal.pone.0021385)	an.SAf3	Wahlberg & Wheat 2008 Syst. Biol.	KR139308	an.SAf6/an.SAf6	NA			GC-MS	Female
B. anynana	an385	South-Africa	False Bay	27°58'S 32°21'E	July 2006	Maaike de Jong	Wahlberg & Wheat 2008 Syst. Biol.	NA (COI sequence from de Jong et al. 2011 plos one DOI 10.1371/journal.pone.0021385)	an.SAf2	Wahlberg & Wheat 2008 Syst. Biol.	KR139309	an.SAf5/an.SAf4	NA			GC-MS	Female
B. anynana	an386	South-Africa	False Bay	27°58'S 32°21'E	July 2006	Maaike de Jong	Wahlberg & Wheat 2008 Syst. Biol.	NA (COI sequence from de Jong et al. 2011 plos one DOI 10.1371/journal.pone.0021385)	an.SAf7	Wahlberg & Wheat 2008 Syst. Biol.	KR139310	an.SAf15/an.SAf2	NA			GC-MS	Female
B. anynana	an387	South-Africa	False Bay	27°58'S 32°21'E	July 2006	Maaike de Jong	Wahlberg & Wheat 2008 Syst. Biol.	NA (COI sequence from de Jong et al. 2011 plos one DOI 10.1371/journal.pone.0021385)	an.SAf8	NA			NA				Female
B. anynana	an388	South-Africa	False Bay	27°58'S 32°21'E	July 2006	Maaike de Jong	Wahlberg & Wheat 2008 Syst. Biol.	NA (COI sequence from de Jong et al. 2011 plos one DOI 10.1371/journal.pone.0021385)	an.SAf4	NA			NA				Female
B. anynana	an389	South-Africa	False Bay	27°58'S 32°21'E	July 2006	Maaike de Jong	Wahlberg & Wheat 2008 Syst. Biol.	NA (COI sequence from de Jong et al. 2011 plos one DOI 10.1371/journal.pone.0021385)	an.SAf9	NA			NA				Female
B. anynana	an390	South-Africa	False Bay	27°58'S 32°21'E	July 2006	Maaike de Jong	Wahlberg & Wheat 2008 Syst. Biol.	NA (COI sequence from de Jong et al. 2011 plos one DOI 10.1371/journal.pone.0021385)	an.SAf4	NA			NA				Female
B. anynana	an391	South-Africa	False Bay	27°58'S 32°21'E	July 2006	Maaike de Jong	Wahlberg & Wheat 2008 Syst. Biol.	NA (COI sequence from de Jong et al. 2011 plos one DOI 10.1371/journal.pone.0021385)	an.SAf2	NA			NA				Female
B. anynana	an392	South-Africa	False Bay	27°58'S 32°21'E	July 2006	Maaike de Jong	Wahlberg & Wheat 2008 Syst. Biol.	NA (COI sequence from de Jong et al. 2011 plos one DOI 10.1371/journal.pone.0021385)	an.SAf4	Wahlberg & Wheat 2008 Syst. Biol.	KR139311	an.SAf17/an.SAf16	NA			GC-MS	Female
B. anynana	an393	South-Africa	False Bay	27°58'S 32°21'E	July 2006	Maaike de Jong	Wahlberg & Wheat 2008 Syst. Biol.	NA (COI sequence from de Jong et al. 2011 plos one DOI 10.1371/journal.pone.0021385)	an.SAf4	Wahlberg & Wheat 2008 Syst. Biol.	KR139312	an.SAf4/an.SAf3	NA			GC-MS	Female
B. anynana	an394	South-Africa	False Bay	27°58'S 32°21'E	July 2006	Maaike de Jong	Wahlberg & Wheat 2008 Syst. Biol.	NA (COI sequence from de Jong et al. 2011 plos one DOI 10.1371/journal.pone.0021385)	an.SAf7	Wahlberg & Wheat 2008 Syst. Biol.	KR139313	an.SAf3/an.SAf11	Wahlberg & Wheat 2008 Syst. Biol.	KR139642		GC-MS	Female
B. anynana	an395	South-Africa	False Bay	27°58'S 32°21'E	July 2006	Maaike de Jong	Wahlberg & Wheat 2008 Syst. Biol.	NA (COI sequence from de Jong et al. 2011 plos one DOI 10.1371/journal.pone.0021385)	an.SAf4	Wahlberg & Wheat 2008 Syst. Biol.	KR139314	an.SAf9/an.SAf12	Wahlberg & Wheat 2008 Syst. Biol.	KR139643		GC-MS	Female
B. anynana	an396	South-Africa	False Bay	27°58'S 32°21'E	July 2006	Maaike de Jong	Wahlberg & Wheat 2008 Syst. Biol.	NA (COI sequence from de Jong et al. 2011 plos one DOI 10.1371/journal.pone.0021385)	an.SAf7	Wahlberg & Wheat 2008 Syst. Biol.	KR139315	an.SAf13/an.SAf4	NA			GC-MS	Female
B. anynana	an397	South-Africa	False Bay	27°58'S 32°21'E	May 2007	Maaike de Jong	NA			Wahlberg & Wheat 2008 Syst. Biol.	KR139316		NA		ELB uncertainty for CAD haplotypes	GC-MS	Male	ELB uncertainty for CAD haplotypes
B. anynana	an398	South-Africa	False Bay	27°58'S 32°21'E	May 2007	Maaike de Jong	NA			NA			NA			GC-MS	Male
B. anynana	an399	South-Africa	False Bay	27°58'S 32°21'E	May 2007	Maaike de Jong	NA			NA			NA			GC-MS	Male
B. anynana	an400	South-Africa	False Bay	27°58'S 32°21'E	May 2007	Maaike de Jong	Wahlberg & Wheat 2008 Syst. Biol.	NA (COI sequence from de Jong et al. 2011 plos one DOI 10.1371/journal.pone.0021385)	an.SAf7	Wahlberg & Wheat 2008 Syst. Biol.	KR139317	an.SAf2/an.SAf4	NA			GC-MS	Male	ok
B. anynana	an401	South-Africa	False Bay	27°58'S 32°21'E	May 2007	Maaike de Jong	Wahlberg & Wheat 2008 Syst. Biol.	NA (COI sequence from de Jong et al. 2011 plos one DOI 10.1371/journal.pone.0021385)	an.SAf5	Wahlberg & Wheat 2008 Syst. Biol.	KR139318	an.SAf4/an.SAf4	NA			GC-MS	Male	ok
B. anynana	an402	South-Africa	False Bay	27°58'S 32°21'E	May 2007	Maaike de Jong	Wahlberg & Wheat 2008 Syst. Biol.	NA (COI sequence from de Jong et al. 2011 plos one DOI 10.1371/journal.pone.0021385)	an.SAf4	Wahlberg & Wheat 2008 Syst. Biol.	KR139319	an.SAf9/an.SAf4	NA			GC-MS	Male	ok
B. anynana	an403	South-Africa	False Bay	27°58'S 32°21'E	May 2007	Maaike de Jong	Wahlberg & Wheat 2008 Syst. Biol.	NA (COI sequence from de Jong et al. 2011 plos one DOI 10.1371/journal.pone.0021385)	an.SAf2	Wahlberg & Wheat 2008 Syst. Biol.	KR139320	an.SAf2/an.SAf4	NA			GC-MS	Male	ok
B. anynana	an404	South-Africa	False Bay	27°58'S 32°21'E	May 2007	Maaike de Jong	Wahlberg & Wheat 2008 Syst. Biol.	NA (COI sequence from de Jong et al. 2011 plos one DOI 10.1371/journal.pone.0021385)	an.SAf4	Wahlberg & Wheat 2008 Syst. Biol.	KR139321	an.SAf4/an.SAf4	NA			GC-MS	Male	ok
B. anynana	an405	South-Africa	False Bay	27°58'S 32°21'E	May 2007	Maaike de Jong	Wahlberg & Wheat 2008 Syst. Biol.	NA (COI sequence from de Jong et al. 2011 plos one DOI 10.1371/journal.pone.0021385)	an.SAf6	Wahlberg & Wheat 2008 Syst. Biol.	KR139322	an.SAf3/an.SAf4	NA			GC-MS	Male	ok
B. anynana	an406	South-Africa	False Bay	27°58'S 32°21'E	May 2007	Maaike de Jong	Wahlberg & Wheat 2008 Syst. Biol.	NA (COI sequence from de Jong et al. 2011 plos one DOI 10.1371/journal.pone.0021385)	an.SAf2	Wahlberg & Wheat 2008 Syst. Biol.	KR139323	an.SAf9/an.SAf1	NA			GC-MS	Male	ok
B. anynana	an407	South-Africa	False Bay	27°58'S 32°21'E	May 2007	Maaike de Jong	Wahlberg & Wheat 2008 Syst. Biol.	NA (COI sequence from de Jong et al. 2011 plos one DOI 10.1371/journal.pone.0021385)	an.SAf7	Wahlberg & Wheat 2008 Syst. Biol.	KR139324	an.SAf1/an.SAf11	NA			GC-MS	Male	ok
B. anynana	an408	South-Africa	False Bay	27°58'S 32°21'E	May 2007	Maaike de Jong	Wahlberg & Wheat 2008 Syst. Biol.	NA (COI sequence from de Jong et al. 2011 plos one DOI 10.1371/journal.pone.0021385)	an.SAf4	Wahlberg & Wheat 2008 Syst. Biol.	KR139325	an.SAf8/an.SAf9	NA			GC-MS	Male	ok
B. anynana	an409	South-Africa	False Bay	27°58'S 32°21'E	May 2007	Maaike de Jong	Wahlberg & Wheat 2008 Syst. Biol.	NA (COI sequence from de Jong et al. 2011 plos one DOI 10.1371/journal.pone.0021385)	an.SAf7	Wahlberg & Wheat 2008 Syst. Biol.	KR139326		NA		ELB uncertainty for CAD haplotypes	GC-MS	Male	ELB uncertainty for CAD haplotypes
B. anynana	an410	South-Africa	False Bay	27°58'S 32°21'E	May 2007	Maaike de Jong	Wahlberg & Wheat 2008 Syst. Biol.	NA (COI sequence from de Jong et al. 2011 plos one DOI 10.1371/journal.pone.0021385)	an.SAf10	Wahlberg & Wheat 2008 Syst. Biol.	KR139327	an.SAf9/an.SAf10	NA			GC-MS	Male	ok
B. anynana	an411	South-Africa	False Bay	27°58'S 32°21'E	May 2007	Maaike de Jong	Wahlberg & Wheat 2008 Syst. Biol.	NA (COI sequence from de Jong et al. 2011 plos one DOI 10.1371/journal.pone.0021385)	an.SAf11	Wahlberg & Wheat 2008 Syst. Biol.	KR139328	an.SAf3/an.SAf7	NA			GC-MS	Male	ok
B. anynana	an415	South-Africa	False Bay	27°58'S 32°21'E	May 2007	Maaike de Jong	Wahlberg & Wheat 2008 Syst. Biol.	NA (COI sequence from de Jong et al. 2011 plos one DOI 10.1371/journal.pone.0021385)	an.SAf2	NA			NA				Male
B. anynana	an417	South-Africa	False Bay	27°58'S 32°21'E	May 2007	Maaike de Jong	Wahlberg & Wheat 2008 Syst. Biol.	NA (COI sequence from de Jong et al. 2011 plos one DOI 10.1371/journal.pone.0021385)	an.SAf4	NA			NA				Male
B. anynana	2360	South-Africa	False Bay (lab)	27°58'S 32°21'E	May 2010	Maaike de Jong	Monteiro & Pierce 2001 Mol. Phyl. Evol.	KR139465		NA			NA				Male
B. anynana	2361	South-Africa	False Bay (lab)	27°58'S 32°21'E	May 2010	Maaike de Jong	Monteiro & Pierce 2001 Mol. Phyl. Evol.	KR139466		NA			NA				Female
B. anynana	2362	South-Africa	False Bay (lab)	27°58'S 32°21'E	May 2010	Maaike de Jong	Monteiro & Pierce 2001 Mol. Phyl. Evol.	KR139467		NA			NA			GC-MS	Male
B. anynana	2363	South-Africa	False Bay (lab)	27°58'S 32°21'E	May 2010	Maaike de Jong	Monteiro & Pierce 2001 Mol. Phyl. Evol.	KR139468		NA			NA			GC-MS	Male
B. anynana	2364	South-Africa	False Bay (lab)	27°58'S 32°21'E	May 2010	Maaike de Jong	Monteiro & Pierce 2001 Mol. Phyl. Evol.	KR139469		NA			NA			GC-MS	Female
B. anynana	2365	South-Africa	False Bay (lab)	27°58'S 32°21'E	May 2010	Maaike de Jong	Monteiro & Pierce 2001 Mol. Phyl. Evol.	KR139470		NA			NA			GC-MS	Male
B. anynana	2366	South-Africa	False Bay (lab)	27°58'S 32°21'E	May 2010	Maaike de Jong	Monteiro & Pierce 2001 Mol. Phyl. Evol.	KR139471		NA			NA			GC-MS	Female
B. anynana	2379	South-Africa	False Bay (lab)	27°58'S 32°21'E	May 2010	Maaike de Jong	Monteiro & Pierce 2001 Mol. Phyl. Evol.	KR139472		NA			NA				Female
B. anynana	an334	South-Africa	Limpopo	22°47'S 30°37'E	July 2006	Maaike de Jong	Wahlberg & Wheat 2008 Syst. Biol.	NA (COI sequence from de Jong et al. 2011 plos one DOI 10.1371/journal.pone.0021385)	an.SAl1	NA			NA				Female
B. anynana	an335	South-Africa	Limpopo	22°47'S 30°37'E	July 2006	Maaike de Jong	Wahlberg & Wheat 2008 Syst. Biol.	NA (COI sequence from de Jong et al. 2011 plos one DOI 10.1371/journal.pone.0021385)	an.SAl1	NA			NA				Female
B. anynana	an336	South-Africa	Limpopo	22°47'S 30°37'E	July 2006	Maaike de Jong	Wahlberg & Wheat 2008 Syst. Biol.	NA (COI sequence from de Jong et al. 2011 plos one DOI 10.1371/journal.pone.0021385)	an.SAl4	NA			NA				Female
B. anynana	an337	South-Africa	Limpopo	22°47'S 30°37'E	July 2006	Maaike de Jong	Wahlberg & Wheat 2008 Syst. Biol.	NA (COI sequence from de Jong et al. 2011 plos one DOI 10.1371/journal.pone.0021385)	an.SAl1	NA			NA				Female
B. anynana	an338	South-Africa	Limpopo	22°47'S 30°37'E	July 2006	Maaike de Jong	Wahlberg & Wheat 2008 Syst. Biol.	NA (COI sequence from de Jong et al. 2011 plos one DOI 10.1371/journal.pone.0021385)	an.SAl1	NA			NA				Female
B. anynana	an339	South-Africa	Limpopo	22°47'S 30°37'E	July 2006	Maaike de Jong	Wahlberg & Wheat 2008 Syst. Biol.	NA (COI sequence from de Jong et al. 2011 plos one DOI 10.1371/journal.pone.0021385)		NA			NA				Female
B. anynana	an341	South-Africa	Limpopo	22°47'S 30°37'E	July 2006	Maaike de Jong	Wahlberg & Wheat 2008 Syst. Biol.	NA (COI sequence from de Jong et al. 2011 plos one DOI 10.1371/journal.pone.0021385)	an.SAl1	NA			NA				Female
B. anynana	an342	South-Africa	Limpopo	22°47'S 30°37'E	July 2006	Maaike de Jong	Wahlberg & Wheat 2008 Syst. Biol.	NA (COI sequence from de Jong et al. 2011 plos one DOI 10.1371/journal.pone.0021385)	an.SAl1	NA			NA				Female
B. anynana	an343	South-Africa	Limpopo	22°47'S 30°37'E	July 2006	Maaike de Jong	Wahlberg & Wheat 2008 Syst. Biol.	NA (COI sequence from de Jong et al. 2011 plos one DOI 10.1371/journal.pone.0021385)	an.SAl1	NA			NA			GC-MS	Female
B. anynana	an344	South-Africa	Limpopo	22°47'S 30°37'E	July 2006	Maaike de Jong	Wahlberg & Wheat 2008 Syst. Biol.	NA (COI sequence from de Jong et al. 2011 plos one DOI 10.1371/journal.pone.0021385)	an.SAl1	Wahlberg & Wheat 2008 Syst. Biol.	KR139329	an.Sal6/an.Sal7	NA			GC-MS	Female
B. anynana	an345	South-Africa	Limpopo	22°47'S 30°37'E	July 2006	Maaike de Jong	Wahlberg & Wheat 2008 Syst. Biol.	NA (COI sequence from de Jong et al. 2011 plos one DOI 10.1371/journal.pone.0021385)	an.SAl1	Wahlberg & Wheat 2008 Syst. Biol.	KR139330	an.Sal4/an.Sal11	NA			GC-MS	Female
B. anynana	an346	South-Africa	Limpopo	22°47'S 30°37'E	July 2006	Maaike de Jong	Wahlberg & Wheat 2008 Syst. Biol.	NA (COI sequence from de Jong et al. 2011 plos one DOI 10.1371/journal.pone.0021385)	an.SAl1	Wahlberg & Wheat 2008 Syst. Biol.	KR139331	an.Sal3/an.Sal13	NA			GC-MS	Female
B. anynana	an347	South-Africa	Limpopo	22°47'S 30°37'E	July 2006	Maaike de Jong	Wahlberg & Wheat 2008 Syst. Biol.	NA (COI sequence from de Jong et al. 2011 plos one DOI 10.1371/journal.pone.0021385)	an.SAl1	Wahlberg & Wheat 2008 Syst. Biol.	KR139332	an.Sal8/an.Sal12	NA			GC-MS	Female
B. anynana	an348	South-Africa	Limpopo	22°47'S 30°37'E	July 2006	Maaike de Jong	Wahlberg & Wheat 2008 Syst. Biol.	NA (COI sequence from de Jong et al. 2011 plos one DOI 10.1371/journal.pone.0021385)	an.SAl5	Wahlberg & Wheat 2008 Syst. Biol.	KR139333	an.Sal7/an.Sal3	Wahlberg & Wheat 2008 Syst. Biol.	KR139644		GC-MS	Female
B. anynana	an349	South-Africa	Limpopo	22°47'S 30°37'E	July 2006	Maaike de Jong	Wahlberg & Wheat 2008 Syst. Biol.	NA (COI sequence from de Jong et al. 2011 plos one DOI 10.1371/journal.pone.0021385)	an.SAl3	Wahlberg & Wheat 2008 Syst. Biol.	KR139334	an.Sal9/an.Sal4	Wahlberg & Wheat 2008 Syst. Biol.	KR139645		GC-MS	Male	ok
B. anynana	an350	South-Africa	Limpopo	22°47'S 30°37'E	July 2006	Maaike de Jong	Wahlberg & Wheat 2008 Syst. Biol.	NA (COI sequence from de Jong et al. 2011 plos one DOI 10.1371/journal.pone.0021385)	an.SAl1	Wahlberg & Wheat 2008 Syst. Biol.	KR139335	an.Sal4/an.Sal4	NA			GC-MS	Male	ok
B. anynana	an351	South-Africa	Limpopo	22°47'S 30°37'E	July 2006	Maaike de Jong	Wahlberg & Wheat 2008 Syst. Biol.	NA (COI sequence from de Jong et al. 2011 plos one DOI 10.1371/journal.pone.0021385)	an.SAl6	Wahlberg & Wheat 2008 Syst. Biol.	KR139336	an.Sal1/an.Sal7	NA			GC-MS	Male	ok
B. anynana	an352	South-Africa	Limpopo	22°47'S 30°37'E	July 2006	Maaike de Jong	Wahlberg & Wheat 2008 Syst. Biol.	NA (COI sequence from de Jong et al. 2011 plos one DOI 10.1371/journal.pone.0021385)	an.SAl3	Wahlberg & Wheat 2008 Syst. Biol.	KR139337	an.Sal2/an.Sal10	Wahlberg & Wheat 2008 Syst. Biol.	KR139646		GC-MS	Male	ok
B. anynana	an353	South-Africa	Limpopo	22°47'S 30°37'E	July 2006	Maaike de Jong	Wahlberg & Wheat 2008 Syst. Biol.	NA (COI sequence from de Jong et al. 2011 plos one DOI 10.1371/journal.pone.0021385)	an.SAl1	Wahlberg & Wheat 2008 Syst. Biol.	KR139338	an.Sal4/an.Sal4	NA			GC-MS	Male	ok
B. anynana	an354	South-Africa	Limpopo	22°47'S 30°37'E	July 2006	Maaike de Jong	Wahlberg & Wheat 2008 Syst. Biol.	NA (COI sequence from de Jong et al. 2011 plos one DOI 10.1371/journal.pone.0021385)	an.SAl1	NA			NA				Male
B. anynana	an360	South-Africa	Limpopo	22°47'S 30°37'E	July 2006	Maaike de Jong	Wahlberg & Wheat 2008 Syst. Biol.	NA (COI sequence from de Jong et al. 2011 plos one DOI 10.1371/journal.pone.0021385)	an.SAl1	NA			NA				Male
B. anynana	an361	South-Africa	Limpopo	22°47'S 30°37'E	July 2006	Maaike de Jong	Wahlberg & Wheat 2008 Syst. Biol.	NA (COI sequence from de Jong et al. 2011 plos one DOI 10.1371/journal.pone.0021385)	an.SAl1	NA			NA				Male
B. anynana	an362	South-Africa	Limpopo	22°47'S 30°37'E	July 2006	Maaike de Jong	Wahlberg & Wheat 2008 Syst. Biol.	NA (COI sequence from de Jong et al. 2011 plos one DOI 10.1371/journal.pone.0021385)	an.SAl2	NA			NA				Male
B. anynana	an365	South-Africa	Limpopo	22°47'S 30°37'E	July 2006	Maaike de Jong	Wahlberg & Wheat 2008 Syst. Biol.	NA (COI sequence from de Jong et al. 2011 plos one DOI 10.1371/journal.pone.0021385)	an.SAl8	NA			NA				Male
B. anynana	an367	South-Africa	Limpopo	22°47'S 30°37'E	July 2006	Maaike de Jong	Wahlberg & Wheat 2008 Syst. Biol.	NA (COI sequence from de Jong et al. 2011 plos one DOI 10.1371/journal.pone.0021385)	an.SAl9	NA			NA				Male
B. anynana	an369	South-Africa	Limpopo	22°47'S 30°37'E	July 2006	Maaike de Jong	Wahlberg & Wheat 2008 Syst. Biol.	NA (COI sequence from de Jong et al. 2011 plos one DOI 10.1371/journal.pone.0021385)	an.SAl3	NA			NA				Male
B. anynana	an370	South-Africa	Limpopo	22°47'S 30°37'E	July 2006	Maaike de Jong	Wahlberg & Wheat 2008 Syst. Biol.	NA (COI sequence from de Jong et al. 2011 plos one DOI 10.1371/journal.pone.0021385)	an.SAl10	NA			NA				Male
B. anynana	an373	South-Africa	Limpopo	22°47'S 30°37'E	July 2006	Maaike de Jong	Wahlberg & Wheat 2008 Syst. Biol.	NA (COI sequence from de Jong et al. 2011 plos one DOI 10.1371/journal.pone.0021385)	an.SAl7	NA			NA				Male
B. anynana	an486	South-Africa	Limpopo	22°47'S 30°37'E	NA	Maaike de Jong	Wahlberg & Wheat 2008 Syst. Biol.	NA (COI sequence from de Jong et al. 2011 plos one DOI 10.1371/journal.pone.0021385)	an.SAl1	NA			NA				Female
B. anynana	an487	South-Africa	Limpopo	22°47'S 30°37'E	NA	Maaike de Jong	Wahlberg & Wheat 2008 Syst. Biol.	NA (COI sequence from de Jong et al. 2011 plos one DOI 10.1371/journal.pone.0021385)	an.SAl1	NA			NA				Female
B. anynana	ug120042	Uganda	Ishasha	0°44'55.6" S 29°37'58.9" E	27-29/05/2013	Sille Holm	Wahlberg & Wheat 2008 Syst. Biol.	KR139576	an.Ui2	Wahlberg & Wheat 2008 Syst. Biol.	KR139339	an.Ui3/an.Ui3	NA				Female
B. anynana	ug120043	Uganda	Ishasha	0°44'55.6" S 29°37'58.9" E	27-29/05/2013	Sille Holm	Wahlberg & Wheat 2008 Syst. Biol.	KR139577	an.Ui2	Wahlberg & Wheat 2008 Syst. Biol.	KR139340	an.Ui3/an.Ui1	NA				Male
B. anynana	ug120044	Uganda	Ishasha	0°44'55.6" S 29°37'58.9" E	27-29/05/2013	Sille Holm	Wahlberg & Wheat 2008 Syst. Biol.	KR139578	an.Ui1	Wahlberg & Wheat 2008 Syst. Biol.	KR139341	an.Ui3/an.Ui3	NA				Male
B. anynana	ug120045	Uganda	Ishasha	0°44'55.6" S 29°37'58.9" E	27-29/05/2013	Sille Holm	Wahlberg & Wheat 2008 Syst. Biol.	KR139579	an.Ui2	Wahlberg & Wheat 2008 Syst. Biol.	KR139342	an.Ui3/an.Ui3	NA				Male
B. anynana	ug120046	Uganda	Ishasha	0°44'55.6" S 29°37'58.9" E	27-29/05/2013	Sille Holm	Wahlberg & Wheat 2008 Syst. Biol.	KR139580	an.Ui2	Wahlberg & Wheat 2008 Syst. Biol.	KR139343	an.Ui3/an.Ui3	NA				Male
B. anynana	ug120047	Uganda	Ishasha	0°44'55.6" S 29°37'58.9" E	27-29/05/2013	Sille Holm	Wahlberg & Wheat 2008 Syst. Biol.	KR139581	an.Ui2	Wahlberg & Wheat 2008 Syst. Biol.	KR139344	an.Ui3/an.Ui4	NA				Male
B. anynana	ug120048	Uganda	Ishasha	0°44'55.6" S 29°37'58.9" E	27-29/05/2013	Sille Holm	Wahlberg & Wheat 2008 Syst. Biol.	KR139582	an.Ui2	Wahlberg & Wheat 2008 Syst. Biol.	KR139345	an.Ui3/an.Ui3	NA				Male
B. anynana	ug120049	Uganda	Ishasha	0°44'55.6" S 29°37'58.9" E	27-29/05/2013	Sille Holm	Wahlberg & Wheat 2008 Syst. Biol.	KR139583	an.Ui2	Wahlberg & Wheat 2008 Syst. Biol.	KR139346	an.Ui2/an.Ui3	NA				Male
B. anynana	ug120050	Uganda	Ishasha	0°44'55.6" S 29°37'58.9" E	27-29/05/2013	Sille Holm	Wahlberg & Wheat 2008 Syst. Biol.	KR139584	an.Ui2	Wahlberg & Wheat 2008 Syst. Biol.	KR139347	an.Ui3/an.Ui3	NA				Male
B. anynana	ug120051	Uganda	Ishasha	0°44'55.6" S 29°37'58.9" E	27-29/05/2013	Sille Holm	Wahlberg & Wheat 2008 Syst. Biol.	KR139585	an.Ui3	Wahlberg & Wheat 2008 Syst. Biol.	KR139348	an.Ui3/an.Ui3	NA				Male
B. anynana	ug120052	Uganda	Ishasha	0°44'55.6" S 29°37'58.9" E	27-29/05/2013	Sille Holm	Wahlberg & Wheat 2008 Syst. Biol.	KR139586	an.Ui2	Wahlberg & Wheat 2008 Syst. Biol.	KR139349	an.Ui3/an.Ui3	NA				Male
B. anynana	2414	Uganda	Lake Mburo NP	0° 38' 23.4342" S 30° 57' 36.7236" E	20-23/09/2009	Paul Bacquet & Oskar Brattström	Monteiro & Pierce 2001 Mol. Phyl. Evol.	KR139481	an.Um1	Wahlberg & Wheat 2008 Syst. Biol.	KR139350	an.Um3/an.Um3	Wahlberg & Wheat 2008 Syst. Biol.	KR139647			Female
B. anynana	2428	Uganda	Lake Mburo NP	0° 38' 23.4342" S 30° 57' 36.7236" E	20-23/09/2009	Paul Bacquet & Oskar Brattström	Monteiro & Pierce 2001 Mol. Phyl. Evol.	KR139482	an.Um1	Wahlberg & Wheat 2008 Syst. Biol.	KR139351	an.Um3/an.Um3	Wahlberg & Wheat 2008 Syst. Biol.	KR139648		GC-MS	Female
B. anynana	2429	Uganda	Lake Mburo NP	0° 38' 23.4342" S 30° 57' 36.7236" E	20-23/09/2009	Paul Bacquet & Oskar Brattström	Monteiro & Pierce 2001 Mol. Phyl. Evol.	KR139483	an.Um3	Wahlberg & Wheat 2008 Syst. Biol.	KR139352	an.Um3/an.Um3	Wahlberg & Wheat 2008 Syst. Biol.	KR139649		GC-MS	Female
B. anynana	2430	Uganda	Lake Mburo NP	0° 38' 23.4342" S 30° 57' 36.7236" E	20-23/09/2009	Paul Bacquet & Oskar Brattström	Monteiro & Pierce 2001 Mol. Phyl. Evol.	KR139484	an.Um1	NA			NA			GC-MS	Male
B. anynana	2431	Uganda	Lake Mburo NP	0° 38' 23.4342" S 30° 57' 36.7236" E	20-23/09/2009	Paul Bacquet & Oskar Brattström	Monteiro & Pierce 2001 Mol. Phyl. Evol.	KR139485	an.Um1	Wahlberg & Wheat 2008 Syst. Biol.	KR139353	an.Um2/an.Um3	Wahlberg & Wheat 2008 Syst. Biol.	KR139650		GC-MS	Male	ok
B. anynana	2432	Uganda	Lake Mburo NP	0° 38' 23.4342" S 30° 57' 36.7236" E	20-23/09/2009	Paul Bacquet & Oskar Brattström	Monteiro & Pierce 2001 Mol. Phyl. Evol.	KR139486	an.Um1	Wahlberg & Wheat 2008 Syst. Biol.	KR139354	an.Um3/an.Um3	Wahlberg & Wheat 2008 Syst. Biol.	KR139651		GC-MS	Male	ok
B. anynana	2611	Uganda	Lake Mburo NP	0° 38' 23.4342" S 30° 57' 36.7236" E	20-23/09/2009	Paul Bacquet & Oskar Brattström	Monteiro & Pierce 2001 Mol. Phyl. Evol.	KR139487	an.Um1	Wahlberg & Wheat 2008 Syst. Biol.	KR139355	an.Um3/an.Um2	Wahlberg & Wheat 2008 Syst. Biol.	KR139652			Female
B. anynana	2612	Uganda	Lake Mburo NP	0° 38' 23.4342" S 30° 57' 36.7236" E	20-23/09/2009	Paul Bacquet & Oskar Brattström	Monteiro & Pierce 2001 Mol. Phyl. Evol.	KR139488	an.Um5	Wahlberg & Wheat 2008 Syst. Biol.	KR139356	an.Um3/an.Um3	Wahlberg & Wheat 2008 Syst. Biol.	KR139653			Male
B. anynana	2844	Uganda	Lake Mburo NP	0° 38' 23.4342" S 30° 57' 36.7236" E	20-23/09/2009	Paul Bacquet & Oskar Brattström	Wahlberg & Wheat 2008 Syst. Biol.	KR139587	an.Um1	Wahlberg & Wheat 2008 Syst. Biol.	KR139357	an.Um3/an.Um3	NA				Female
B. anynana	2845	Uganda	Lake Mburo NP	0° 38' 23.4342" S 30° 57' 36.7236" E	20-23/09/2009	Paul Bacquet & Oskar Brattström	Wahlberg & Wheat 2008 Syst. Biol.	KR139588	an.Um1	Wahlberg & Wheat 2008 Syst. Biol.	KR139358	an.Um3/an.Um3	NA				Female
B. anynana	an103	Uganda	Lake Mburo NP	0° 38' S 30° 57' E	May 2007	Maaike de Jong	Wahlberg & Wheat 2008 Syst. Biol.	NA (COI sequence from de Jong et al. 2011 plos one DOI 10.1371/journal.pone.0021385)	an.Um1	NA			NA				Female
B. anynana	an104	Uganda	Lake Mburo NP	0° 38' S 30° 57' E	May 2007	Maaike de Jong	Wahlberg & Wheat 2008 Syst. Biol.	NA (COI sequence from de Jong et al. 2011 plos one DOI 10.1371/journal.pone.0021385)		NA			NA				Female
B. anynana	an105	Uganda	Lake Mburo NP	0° 38' S 30° 57' E	May 2007	Maaike de Jong	Wahlberg & Wheat 2008 Syst. Biol.	NA (COI sequence from de Jong et al. 2011 plos one DOI 10.1371/journal.pone.0021385)	an.Um1	NA			NA				Female
B. anynana	an278	Uganda	Lake Mburo NP	0° 38' S 30° 57' E	May 2007	Maaike de Jong	Wahlberg & Wheat 2008 Syst. Biol.	NA (COI sequence from de Jong et al. 2011 plos one DOI 10.1371/journal.pone.0021385)	an.Um3	NA			NA				Female
B. anynana	an279	Uganda	Lake Mburo NP	0° 38' S 30° 57' E	May 2007	Maaike de Jong	Wahlberg & Wheat 2008 Syst. Biol.	NA (COI sequence from de Jong et al. 2011 plos one DOI 10.1371/journal.pone.0021385)	an.Um6	NA			NA				Female
B. anynana	an280	Uganda	Lake Mburo NP	0° 38' S 30° 57' E	May 2007	Maaike de Jong	Wahlberg & Wheat 2008 Syst. Biol.	NA (COI sequence from de Jong et al. 2011 plos one DOI 10.1371/journal.pone.0021385)	an.Um1	NA			NA				Female
B. anynana	an281	Uganda	Lake Mburo NP	0° 38' S 30° 57' E	May 2007	Maaike de Jong	Wahlberg & Wheat 2008 Syst. Biol.	NA (COI sequence from de Jong et al. 2011 plos one DOI 10.1371/journal.pone.0021385)	an.Um1	NA			NA				Female
B. anynana	an282	Uganda	Lake Mburo NP	0° 38' S 30° 57' E	May 2007	Maaike de Jong	Wahlberg & Wheat 2008 Syst. Biol.	NA (COI sequence from de Jong et al. 2011 plos one DOI 10.1371/journal.pone.0021385)	an.Um1	NA			NA				Female
B. anynana	an283	Uganda	Lake Mburo NP	0° 38' S 30° 57' E	May 2007	Maaike de Jong	Wahlberg & Wheat 2008 Syst. Biol.	NA (COI sequence from de Jong et al. 2011 plos one DOI 10.1371/journal.pone.0021385)	an.Um3	NA			NA				Female
B. anynana	an284	Uganda	Lake Mburo NP	0° 38' S 30° 57' E	May 2007	Maaike de Jong	Wahlberg & Wheat 2008 Syst. Biol.	NA (COI sequence from de Jong et al. 2011 plos one DOI 10.1371/journal.pone.0021385)	an.Um7	NA			NA				Female
B. anynana	an285	Uganda	Lake Mburo NP	0° 38' S 30° 57' E	May 2007	Maaike de Jong	Wahlberg & Wheat 2008 Syst. Biol.	NA (COI sequence from de Jong et al. 2011 plos one DOI 10.1371/journal.pone.0021385)	an.Um1	NA			NA				Female
B. anynana	an286	Uganda	Lake Mburo NP	0° 38' S 30° 57' E	May 2007	Maaike de Jong	Wahlberg & Wheat 2008 Syst. Biol.	NA (COI sequence from de Jong et al. 2011 plos one DOI 10.1371/journal.pone.0021385)	an.Um2	NA			NA				Female
B. anynana	an287	Uganda	Lake Mburo NP	0° 38' S 30° 57' E	May 2007	Maaike de Jong	Wahlberg & Wheat 2008 Syst. Biol.	NA (COI sequence from de Jong et al. 2011 plos one DOI 10.1371/journal.pone.0021385)	an.Um1	NA			NA				Male
B. anynana	an295	Uganda	Lake Mburo NP	0° 38' S 30° 57' E	July 2007	Maaike de Jong	Wahlberg & Wheat 2008 Syst. Biol.	NA (COI sequence from de Jong et al. 2011 plos one DOI 10.1371/journal.pone.0021385)	an.Um1	NA			NA				Male
B. anynana	an296	Uganda	Lake Mburo NP	0° 38' S 30° 57' E	July 2007	Maaike de Jong	Wahlberg & Wheat 2008 Syst. Biol.	NA (COI sequence from de Jong et al. 2011 plos one DOI 10.1371/journal.pone.0021385)	an.Um3	NA			NA				Male
B. anynana	an297	Uganda	Lake Mburo NP	0° 38' S 30° 57' E	July 2007	Maaike de Jong	Wahlberg & Wheat 2008 Syst. Biol.	NA (COI sequence from de Jong et al. 2011 plos one DOI 10.1371/journal.pone.0021385)	an.Um1	NA			NA			old GC-MS	Male
B. anynana	an298	Uganda	Lake Mburo NP	0° 38' S 30° 57' E	July 2007	Maaike de Jong	Wahlberg & Wheat 2008 Syst. Biol.	NA (COI sequence from de Jong et al. 2011 plos one DOI 10.1371/journal.pone.0021385)	an.Um1	NA			NA			old GC-MS	Male
B. anynana	an299	Uganda	Lake Mburo NP	0° 38' S 30° 57' E	July 2007	Maaike de Jong	Wahlberg & Wheat 2008 Syst. Biol.	NA (COI sequence from de Jong et al. 2011 plos one DOI 10.1371/journal.pone.0021385)	an.Um1	NA			NA			old GC-MS	Male
B. anynana	an300	Uganda	Lake Mburo NP	0° 38' S 30° 57' E	July 2007	Maaike de Jong	Wahlberg & Wheat 2008 Syst. Biol.	NA (COI sequence from de Jong et al. 2011 plos one DOI 10.1371/journal.pone.0021385)	an.Um1	NA			NA				Male
B. anynana	an301	Uganda	Lake Mburo NP	0° 38' S 30° 57' E	July 2007	Maaike de Jong	Wahlberg & Wheat 2008 Syst. Biol.	NA (COI sequence from de Jong et al. 2011 plos one DOI 10.1371/journal.pone.0021385)	an.Um1	NA			NA			old GC-MS	Male
B. anynana	an302	Uganda	Lake Mburo NP	0° 38' S 30° 57' E	July 2007	Maaike de Jong	Wahlberg & Wheat 2008 Syst. Biol.	NA (COI sequence from de Jong et al. 2011 plos one DOI 10.1371/journal.pone.0021385)	an.Um1	NA			NA			old GC-MS	Male
B. anynana	an94	Uganda	Lake Mburo NP	0° 38' S 30° 57' E	May 2007	Maaike de Jong	Wahlberg & Wheat 2008 Syst. Biol.	NA (COI sequence from de Jong et al. 2011 plos one DOI 10.1371/journal.pone.0021385)	an.Um3	NA			NA				Male
B. anynana	an96	Uganda	Lake Mburo NP	0° 38' S 30° 57' E	May 2007	Maaike de Jong	Wahlberg & Wheat 2008 Syst. Biol.	NA (COI sequence from de Jong et al. 2011 plos one DOI 10.1371/journal.pone.0021385)	an.Um3	NA			NA				Male
B. anynana	an97	Uganda	Lake Mburo NP	0° 38' S 30° 57' E	May 2007	Maaike de Jong	Wahlberg & Wheat 2008 Syst. Biol.	NA (COI sequence from de Jong et al. 2011 plos one DOI 10.1371/journal.pone.0021385)	an.Um1	NA			NA				Male
B. anynana	an98	Uganda	Lake Mburo NP	0° 38' S 30° 57' E	May 2007	Maaike de Jong	Wahlberg & Wheat 2008 Syst. Biol.	NA (COI sequence from de Jong et al. 2011 plos one DOI 10.1371/journal.pone.0021385)	an.Um4	NA			NA				Male
B. anynana	ug120005	Uganda	Lake Mburo NP	0°38'11.5" S 30°57'43.3" E	29-30/05/2012	Sille Holm	Wahlberg & Wheat 2008 Syst. Biol.	KR139589	an.Um1	Wahlberg & Wheat 2008 Syst. Biol.	KR139359	an.Um1/an.Um3	NA				Female
B. anynana	ug120053	Uganda	Lake Mburo NP	0°38'11.5" S 30°57'43.3" E	29-30/05/2012	Sille Holm	Wahlberg & Wheat 2008 Syst. Biol.	KR139590	an.Um1	Wahlberg & Wheat 2008 Syst. Biol.	KR139360	an.Um3/an.Um3	NA				Female
B. anynana	ug120054	Uganda	Lake Mburo NP	0°38'11.5" S 30°57'43.3" E	29-30/05/2012	Sille Holm	Wahlberg & Wheat 2008 Syst. Biol.	KR139591	an.Um1	Wahlberg & Wheat 2008 Syst. Biol.	KR139361	an.Um3/an.Um3	NA				Female
B. safitza	1301	Nigeria	Afi Mountains	6° 17' 59.9994" N 9° 0' 0" E	2005-12-19	Oskar Brattström	Monteiro & Pierce 2001 Mol. Phyl. Evol.	KR139489	sa.N8	NA			NA				Male
B. safitza	1313	Nigeria	Afi Mountains	6° 17' 59.9994" N 9° 0' 0" E	2005-12-20	Oskar Brattström	Monteiro & Pierce 2001 Mol. Phyl. Evol.	KR139490	sa.N6	NA			NA				Male
B. safitza	1314	Nigeria	Afi Mountains	6° 17' 59.9994" N 9° 0' 0" E	2005-12-20	Oskar Brattström	Monteiro & Pierce 2001 Mol. Phyl. Evol.	KR139491	sa.N7	NA			NA				Female
B. safitza	4	Nigeria	Yankari	9° 46' 11.9994" N 10° 32' 23.9994" E	2008-10-20	Oskar Brattström	Monteiro & Pierce 2001 Mol. Phyl. Evol.	KR139492	sa.N2	Wahlberg & Wheat 2008 Syst. Biol.	KR139362	sa.N1/sa.N1	NA				Male
B. safitza	6	Nigeria	Yankari	9° 46' 11.9994" N 10° 32' 23.9994" E	2008-10-20	Oskar Brattström	Monteiro & Pierce 2001 Mol. Phyl. Evol.	KR139493	sa.N5	Wahlberg & Wheat 2008 Syst. Biol.	KR139363	sa.N2/sa.N6	NA			GC-MS	Female
B. safitza	7	Nigeria	Yankari	9° 46' 11.9994" N 10° 32' 23.9994" E	2008-10-20	Oskar Brattström	Monteiro & Pierce 2001 Mol. Phyl. Evol.	KR139494	sa.N3	Wahlberg & Wheat 2008 Syst. Biol.	KR139364	sa.N2/sa.N2	NA			GC-MS	Male
B. safitza	9	Nigeria	Yankari	9° 46' 11.9994" N 10° 32' 23.9994" E	2008-10-20	Oskar Brattström	Wahlberg & Wheat 2008 Syst. Biol.	KR139592	sa.N4	Wahlberg & Wheat 2008 Syst. Biol.	KR139365	sa.N5/sa.N2	NA			GC-MS	Female
B. safitza	10	Nigeria	Yankari	9° 46' 11.9994" N 10° 32' 23.9994" E	2008-10-20	Oskar Brattström	Wahlberg & Wheat 2008 Syst. Biol.	KR139593	sa.N2	Wahlberg & Wheat 2008 Syst. Biol.	KR139366	sa.N1/sa.N1	NA				Male
B. safitza	1204	Nigeria	Yankari	9° 46' 11.9994" N 10° 32' 23.9994" E	2009-11-16	Oskar Brattström	Monteiro & Pierce 2001 Mol. Phyl. Evol.	KR139495	sa.N1	Wahlberg & Wheat 2008 Syst. Biol.	KR139367	sa.N4/sa.N3	NA			GC-MS	Male
B. safitza	1205	Nigeria	Yankari	9° 46' 11.9994" N 10° 32' 23.9994" E	2009-11-16	Oskar Brattström	Monteiro & Pierce 2001 Mol. Phyl. Evol.	KR139496	sa.N1	Wahlberg & Wheat 2008 Syst. Biol.	KR139368	sa.N7/sa.N7	NA			GC-MS	Male
B. safitza	ug120055	Uganda	Ishasha	0°44'55.6" S 29°37'58.9" E	27-29/05/2013	Sille Holm	Wahlberg & Wheat 2008 Syst. Biol.	KR139594	sa.Ui3	Wahlberg & Wheat 2008 Syst. Biol.	KR139369	sa.Ui6/sa.Ui2	NA				Male
B. safitza	ug120056	Uganda	Ishasha	0°44'55.6" S 29°37'58.9" E	27-29/05/2013	Sille Holm	Wahlberg & Wheat 2008 Syst. Biol.	KR139595	sa.Ui2	Wahlberg & Wheat 2008 Syst. Biol.	KR139370	sa.Ui1/sa.Ui1	NA				Male
B. safitza	ug120057	Uganda	Ishasha	0°44'55.6" S 29°37'58.9" E	27-29/05/2013	Sille Holm	Wahlberg & Wheat 2008 Syst. Biol.	KR139596	sa.Ui4	Wahlberg & Wheat 2008 Syst. Biol.	KR139371	sa.Ui1/sa.Ui1	NA				Male
B. safitza	ug120058	Uganda	Ishasha	0°44'55.6" S 29°37'58.9" E	27-29/05/2013	Sille Holm	Wahlberg & Wheat 2008 Syst. Biol.	KR139597	sa.Ui1	Wahlberg & Wheat 2008 Syst. Biol.	KR139372	sa.Ui4/sa.Ui2	NA				Male
B. safitza	ug120059	Uganda	Ishasha	0°44'55.6" S 29°37'58.9" E	27-29/05/2013	Sille Holm	Wahlberg & Wheat 2008 Syst. Biol.	KR139598	sa.Ui3	Wahlberg & Wheat 2008 Syst. Biol.	KR139373		NA		ELB uncertainty for CAD haplotypes		Male
B. safitza	ug120060	Uganda	Ishasha	0°44'55.6" S 29°37'58.9" E	27-29/05/2013	Sille Holm	Wahlberg & Wheat 2008 Syst. Biol.	KR139599	sa.Ui3	Wahlberg & Wheat 2008 Syst. Biol.	KR139374	sa.Ui1/sa.Ui2	NA				Male
B. safitza	ug120061	Uganda	Ishasha	0°44'55.6" S 29°37'58.9" E	27-29/05/2013	Sille Holm	Wahlberg & Wheat 2008 Syst. Biol.	KR139600	sa.Ui2	Wahlberg & Wheat 2008 Syst. Biol.	KR139375	sa.Ui2/sa.Ui3	NA				Male
B. safitza	ug120062	Uganda	Ishasha	0°44'55.6" S 29°37'58.9" E	27-29/05/2013	Sille Holm	Wahlberg & Wheat 2008 Syst. Biol.	KR139601	sa.Ui3	Wahlberg & Wheat 2008 Syst. Biol.	KR139376	sa.Ui1/sa.Ui5	NA				Male
B. safitza	2415	Uganda	Lake Mburo NP	0° 38' 23.4342" S 30° 57' 36.7236" E	20-23/09/2009	Paul Bacquet & Oskar Brattström	Monteiro & Pierce 2001 Mol. Phyl. Evol.	KR139497	sa.Um2	Wahlberg & Wheat 2008 Syst. Biol.	KR139377	sa.Um4/sa.Um5	NA				Male
B. safitza	2416	Uganda	Lake Mburo NP	0° 38' 23.4342" S 30° 57' 36.7236" E	20-23/09/2009	Paul Bacquet & Oskar Brattström	Monteiro & Pierce 2001 Mol. Phyl. Evol.	KR139498	sa.Um1	Wahlberg & Wheat 2008 Syst. Biol.	KR139378	sa.Um10/sa.Um11	NA				Male
B. safitza	2417	Uganda	Lake Mburo NP	0° 38' 23.4342" S 30° 57' 36.7236" E	20-23/09/2009	Paul Bacquet & Oskar Brattström	Monteiro & Pierce 2001 Mol. Phyl. Evol.	KR139499	sa.Um1	Wahlberg & Wheat 2008 Syst. Biol.	KR139379	sa.Um8/sa.Um10	NA			GC-MS	Female
B. safitza	2418	Uganda	Lake Mburo NP	0° 38' 23.4342" S 30° 57' 36.7236" E	20-23/09/2009	Paul Bacquet & Oskar Brattström	Monteiro & Pierce 2001 Mol. Phyl. Evol.	KR139500	sa.Um1	Wahlberg & Wheat 2008 Syst. Biol.	KR139380	sa.Um10/sa.Um12	NA			GC-MS	Female
B. safitza	2419	Uganda	Lake Mburo NP	0° 38' 23.4342" S 30° 57' 36.7236" E	20-23/09/2009	Paul Bacquet & Oskar Brattström	Monteiro & Pierce 2001 Mol. Phyl. Evol.	KR139501	sa.Um1	Wahlberg & Wheat 2008 Syst. Biol.	KR139381	sa.Um5/sa.Um10	NA			GC-MS	Male
B. safitza	2420	Uganda	Lake Mburo NP	0° 38' 23.4342" S 30° 57' 36.7236" E	20-23/09/2009	Paul Bacquet & Oskar Brattström	Monteiro & Pierce 2001 Mol. Phyl. Evol.	KR139502	sa.Um1	Wahlberg & Wheat 2008 Syst. Biol.	KR139382	sa.Um1/sa.Um2	NA			GC-MS	Male
B. safitza	2421	Uganda	Lake Mburo NP	0° 38' 23.4342" S 30° 57' 36.7236" E	20-23/09/2009	Paul Bacquet & Oskar Brattström	Monteiro & Pierce 2001 Mol. Phyl. Evol.	KR139503	sa.Um4	Wahlberg & Wheat 2008 Syst. Biol.	KR139383	sa.Um9/sa.Um6	NA			GC-MS	Male
B. safitza	2618	Uganda	Lake Mburo NP	0° 38' 23.4342" S 30° 57' 36.7236" E	20-23/09/2009	Paul Bacquet & Oskar Brattström	Monteiro & Pierce 2001 Mol. Phyl. Evol.	KR139504	sa.Um1	NA			NA				Male
B. safitza	2619	Uganda	Lake Mburo NP	0° 38' 23.4342" S 30° 57' 36.7236" E	20-23/09/2009	Paul Bacquet & Oskar Brattström	Monteiro & Pierce 2001 Mol. Phyl. Evol.	KR139505	sa.Um1	NA			NA				Male
B. safitza	2620	Uganda	Lake Mburo NP	0° 38' 23.4342" S 30° 57' 36.7236" E	20-23/09/2009	Paul Bacquet & Oskar Brattström	Monteiro & Pierce 2001 Mol. Phyl. Evol.	KR139506	sa.Um1	NA			NA				Female
B. safitza	2621	Uganda	Lake Mburo NP	0° 38' 23.4342" S 30° 57' 36.7236" E	20-23/09/2009	Paul Bacquet & Oskar Brattström	Monteiro & Pierce 2001 Mol. Phyl. Evol.	KR139507	sa.Um4	Wahlberg & Wheat 2008 Syst. Biol.	KR139384	sa.Um5/sa.Um13	NA				Female
B. safitza	2622	Uganda	Lake Mburo NP	0° 38' 23.4342" S 30° 57' 36.7236" E	20-23/09/2009	Paul Bacquet & Oskar Brattström	Monteiro & Pierce 2001 Mol. Phyl. Evol.	KR139508	sa.Um1	NA			NA				Female
B. safitza	2623	Uganda	Lake Mburo NP	0° 38' 23.4342" S 30° 57' 36.7236" E	20-23/09/2009	Paul Bacquet & Oskar Brattström	Monteiro & Pierce 2001 Mol. Phyl. Evol.	KR139509	sa.Um1	NA			NA				Female
B. safitza	2624	Uganda	Lake Mburo NP	0° 38' 23.4342" S 30° 57' 36.7236" E	20-23/09/2009	Paul Bacquet & Oskar Brattström	Monteiro & Pierce 2001 Mol. Phyl. Evol.	KR139510	sa.Um1	NA			NA				Female
B. safitza	2625	Uganda	Lake Mburo NP	0° 38' 23.4342" S 30° 57' 36.7236" E	20-23/09/2009	Paul Bacquet & Oskar Brattström	Monteiro & Pierce 2001 Mol. Phyl. Evol.	KR139511	sa.Um1	NA			NA				Female
B. safitza	ug120063	Uganda	Lake Mburo NP	0°38'11.5" S 30°57'43.3" E	29-30/05/2012	Sille Holm	Wahlberg & Wheat 2008 Syst. Biol.	KR139602	sa.Um3	Wahlberg & Wheat 2008 Syst. Biol.	KR139385	sa.Um10/sa.Um10	NA				Female
B. safitza	ug120064	Uganda	Lake Mburo NP	0°38'11.5" S 30°57'43.3" E	29-30/05/2012	Sille Holm	Wahlberg & Wheat 2008 Syst. Biol.	KR139603	sa.Um1	Wahlberg & Wheat 2008 Syst. Biol.	KR139386	sa.Um10/sa.Um11	NA				Female
B. safitza	ug120065	Uganda	Lake Mburo NP	0°38'11.5" S 30°57'43.3" E	29-30/05/2012	Sille Holm	Wahlberg & Wheat 2008 Syst. Biol.	KR139604	sa.Um1	Wahlberg & Wheat 2008 Syst. Biol.	KR139387	sa.Um10/sa.Um11	NA				Female
B. safitza	ug120066	Uganda	Lake Mburo NP	0°38'11.5" S 30°57'43.3" E	29-30/05/2012	Sille Holm	Wahlberg & Wheat 2008 Syst. Biol.	KR139605	sa.Um1	Wahlberg & Wheat 2008 Syst. Biol.	KR139388	sa.Um15/sa.Um14	NA				Male
B. safitza	ug120067	Uganda	Lake Mburo NP	0°38'11.5" S 30°57'43.3" E	29-30/05/2012	Sille Holm	Wahlberg & Wheat 2008 Syst. Biol.	KR139606	sa.Um5	Wahlberg & Wheat 2008 Syst. Biol.	KR139389	sa.Um5/sa.Um15	NA				Male
B. safitza	ug120068	Uganda	Lake Mburo NP	0°38'11.5" S 30°57'43.3" E	29-30/05/2012	Sille Holm	Wahlberg & Wheat 2008 Syst. Biol.	KR139607	sa.Um1	Wahlberg & Wheat 2008 Syst. Biol.	KR139390	sa.Um5/sa.Um7	NA				Male
B. safitza	ug120069	Uganda	Lake Mburo NP	0°38'11.5" S 30°57'43.3" E	29-30/05/2012	Sille Holm	Wahlberg & Wheat 2008 Syst. Biol.	KR139608	sa.Um1	Wahlberg & Wheat 2008 Syst. Biol.	KR139391	sa.Um10/sa.Um3	NA				Male
B. safitza	ug120070	Uganda	Lake Mburo NP	0°38'11.5" S 30°57'43.3" E	29-30/05/2012	Sille Holm	Wahlberg & Wheat 2008 Syst. Biol.	KR139609	sa.Um1	Wahlberg & Wheat 2008 Syst. Biol.	KR139392	sa.Um8/sa.Um10	NA				Male
B. smithi	2240	Cameroon	Bamena	5° 13' 10.6782" N 10° 29' 58.1994" E	25-30/04/2009	Paul Bacquet	Monteiro & Pierce 2001 Mol. Phyl. Evol.	KR139512	sm.Cw2	NA			NA				Male
B. smithi	2242	Cameroon	Bamena	5° 13' 10.6782" N 10° 29' 58.1994" E	25-30/04/2009	Paul Bacquet	Monteiro & Pierce 2001 Mol. Phyl. Evol.	KR139513	sm.Cw4	NA			NA				Male
B. smithi	2244	Cameroon	Bamena	5° 13' 10.6782" N 10° 29' 58.1994" E	25-30/04/2009	Paul Bacquet	Monteiro & Pierce 2001 Mol. Phyl. Evol.	KR139514	sm.Cw7	NA			NA				Male
B. smithi	2274	Cameroon	Bamena	5° 13' 10.6782" N 10° 29' 58.1994" E	25-30/04/2009	Paul Bacquet	Monteiro & Pierce 2001 Mol. Phyl. Evol.	KR139515	sm.Cw9	Wahlberg & Wheat 2008 Syst. Biol.	KR139393	sm.Cw16/sm.Cw15	NA				Male
B. smithi	2275	Cameroon	Bamena	5° 13' 10.6782" N 10° 29' 58.1994" E	25-30/04/2009	Paul Bacquet	Monteiro & Pierce 2001 Mol. Phyl. Evol.	KR139516	sm.Cw3	Wahlberg & Wheat 2008 Syst. Biol.	KR139394	sm.Cw5/sm.Cw5	NA				Male
B. smithi	2277	Cameroon	Bamena	5° 13' 10.6782" N 10° 29' 58.1994" E	25-30/04/2009	Paul Bacquet	Monteiro & Pierce 2001 Mol. Phyl. Evol.	KR139517	sm.Cw5	Wahlberg & Wheat 2008 Syst. Biol.	KR139395	sm.Cw10/sm.Cw9	NA				Male
B. smithi	2293	Cameroon	Bamena	5° 13' 10.6782" N 10° 29' 58.1994" E	25-30/04/2009	Paul Bacquet	Monteiro & Pierce 2001 Mol. Phyl. Evol.	KR139518	sm.Cw6	NA			NA				Male
B. smithi	2294	Cameroon	Bamena	5° 13' 10.6782" N 10° 29' 58.1994" E	25-30/04/2009	Paul Bacquet	Wahlberg & Wheat 2008 Syst. Biol.	KR139610	sm.Cw7	Wahlberg & Wheat 2008 Syst. Biol.	KR139396	sm.Cw5/sm.Cw4	NA			GC-MS	Female
B. smithi	2298	Cameroon	Bamena	5° 13' 10.6782" N 10° 29' 58.1994" E	25-30/04/2009	Paul Bacquet	Monteiro & Pierce 2001 Mol. Phyl. Evol.	KR139519	sm.Cw12	NA			NA				Male
B. smithi	2315	Cameroon	Bamena	5° 13' 10.6782" N 10° 29' 58.1994" E	25-30/04/2009	Paul Bacquet	Wahlberg & Wheat 2008 Syst. Biol.	KR139611	sm.Cw6	Wahlberg & Wheat 2008 Syst. Biol.	KR139397	sm.Cw2/sm.Cw1	NA				Male
B. smithi	2320	Cameroon	Bamena	5° 13' 10.6782" N 10° 29' 58.1994" E	25-30/04/2009	Paul Bacquet	Monteiro & Pierce 2001 Mol. Phyl. Evol.	KR139520	sm.Cw10	Wahlberg & Wheat 2008 Syst. Biol.	KR139398	sm.Cw3/sm.Cw5	NA			GC-MS	Female
B. smithi	2321	Cameroon	Bamena	5° 13' 10.6782" N 10° 29' 58.1994" E	25-30/04/2009	Paul Bacquet	Wahlberg & Wheat 2008 Syst. Biol.	KR139612		Wahlberg & Wheat 2008 Syst. Biol.	KR139399	sm.Cw5/sm.Cw5	NA		removed from COI tree because of big gap	GC-MS	Female
B. smithi	2324	Cameroon	Bamena	5° 13' 10.6782" N 10° 29' 58.1994" E	25-30/04/2009	Paul Bacquet	Wahlberg & Wheat 2008 Syst. Biol.	KR139613	sm.Cw10	Wahlberg & Wheat 2008 Syst. Biol.	KR139400	sm.Cw13/sm.Cw8	NA				Male
B. smithi	2325	Cameroon	Bamena	5° 13' 10.6782" N 10° 29' 58.1994" E	25-30/04/2009	Paul Bacquet	Wahlberg & Wheat 2008 Syst. Biol.	KR139614	sm.Cw9	Wahlberg & Wheat 2008 Syst. Biol.	KR139401	sm.Cw5/sm.Cw12	NA			GC-MS	Male
B. smithi	2326	Cameroon	Bamena	5° 13' 10.6782" N 10° 29' 58.1994" E	25-30/04/2009	Paul Bacquet	Monteiro & Pierce 2001 Mol. Phyl. Evol.	KR139521	sm.Cw3	NA			NA			GC-MS	Male
B. smithi	2327	Cameroon	Bamena	5° 13' 10.6782" N 10° 29' 58.1994" E	25-30/04/2009	Paul Bacquet	Monteiro & Pierce 2001 Mol. Phyl. Evol.	KR139522	sm.Cw7	NA			NA				Male
B. smithi	2279	Cameroon	Fossong Ellelem	5° 41' 0.8412" N 10° 0' 25.6782" E	26-28/04/2009	Paul Bacquet	Monteiro & Pierce 2001 Mol. Phyl. Evol.	KR139523	sm.Cw1	Wahlberg & Wheat 2008 Syst. Biol.	KR139402	sm.Cw5/sm.Cw3	NA				Male
B. smithi	2292	Cameroon	Fossong Ellelem	5° 41' 0.8412" N 10° 0' 25.6782" E	26-28/04/2009	Paul Bacquet	Monteiro & Pierce 2001 Mol. Phyl. Evol.	KR139524	sm.Cw1	Wahlberg & Wheat 2008 Syst. Biol.	KR139403	sm.Cw5/sm.Cw5	NA				Male
B. smithi	2304	Cameroon	Fossong Ellelem	5° 41' 0.8412" N 10° 0' 25.6782" E	26-28/04/2009	Paul Bacquet	Monteiro & Pierce 2001 Mol. Phyl. Evol.	KR139525	sm.Cw1	Wahlberg & Wheat 2008 Syst. Biol.	KR139404	sm.Cw5/sm.Cw11	NA				Male
B. smithi	2307	Cameroon	Fossong Ellelem	5° 41' 0.8412" N 10° 0' 25.6782" E	26-28/04/2009	Paul Bacquet	Monteiro & Pierce 2001 Mol. Phyl. Evol.	KR139526	sm.Cw10	Wahlberg & Wheat 2008 Syst. Biol.	KR139405	sm.Cw5/sm.Cw5	NA				Male
B. smithi	2308	Cameroon	Fossong Ellelem	5° 41' 0.8412" N 10° 0' 25.6782" E	26-28/04/2009	Paul Bacquet	Monteiro & Pierce 2001 Mol. Phyl. Evol.	KR139527	sm.Cw13	NA			NA				Male
B. smithi	2312	Cameroon	Fossong Ellelem	5° 41' 0.8412" N 10° 0' 25.6782" E	26-28/04/2009	Paul Bacquet	Monteiro & Pierce 2001 Mol. Phyl. Evol.	KR139528	sm.Cw1	NA			NA				Male
B. smithi	2323	Cameroon	Fossong Ellelem	5° 41' 0.8412" N 10° 0' 25.6782" E	26-28/04/2009	Paul Bacquet	Monteiro & Pierce 2001 Mol. Phyl. Evol.	KR139529	sm.Cw14	Wahlberg & Wheat 2008 Syst. Biol.	KR139406	sm.Cw6/sm.Cw7	NA			GC-MS	Male
B. smithi	2329	Cameroon	Fossong Ellelem	5° 41' 0.8412" N 10° 0' 25.6782" E	26-28/04/2009	Paul Bacquet	Monteiro & Pierce 2001 Mol. Phyl. Evol.	KR139530	sm.Cw8	Wahlberg & Wheat 2008 Syst. Biol.	KR139407	sm.Cw5/sm.Cw5	NA				Male
B. smithi	2334	Cameroon	Fossong Ellelem	5° 41' 0.8412" N 10° 0' 25.6782" E	26-28/04/2009	Paul Bacquet	Monteiro & Pierce 2001 Mol. Phyl. Evol.	KR139531	sm.Cw11	Wahlberg & Wheat 2008 Syst. Biol.	KR139408	sm.Cw5/sm.Cw14	NA				Female
B. smithi	ug120071	Uganda	Ishasha	0°44'55.6" S 29°37'58.9" E	27-29/05/2013	Sille Holm	Wahlberg & Wheat 2008 Syst. Biol.	KR139615	sm.Ui2	Wahlberg & Wheat 2008 Syst. Biol.	KR139409		NA		ELB uncertainty for CAD haplotypes		Male
B. smithi	ug120072	Uganda	Ishasha	0°44'55.6" S 29°37'58.9" E	27-29/05/2013	Sille Holm	Wahlberg & Wheat 2008 Syst. Biol.	KR139616	sm.Ui1	Wahlberg & Wheat 2008 Syst. Biol.	KR139410		NA		ELB uncertainty for CAD haplotypes		Male
B. smithi	ug120073	Uganda	Ishasha	0°44'55.6" S 29°37'58.9" E	27-29/05/2013	Sille Holm	Wahlberg & Wheat 2008 Syst. Biol.	KR139617	sm.Ui3	Wahlberg & Wheat 2008 Syst. Biol.	KR139411	sm.Ui1/sm.Ui1	NA				Male
B. smithi	2491	Uganda	Kibale forest NP	0° 33' 33.6378" N 30° 21' 38.1204" E	24/9-3/10/2009	Paul Bacquet & Oskar Brattström	Monteiro & Pierce 2001 Mol. Phyl. Evol.	KR139532	sm.Uk8	NA			NA				Male
B. smithi	2492	Uganda	Kibale forest NP	0° 33' 33.6378" N 30° 21' 38.1204" E	24/9-3/10/2009	Paul Bacquet & Oskar Brattström	Monteiro & Pierce 2001 Mol. Phyl. Evol.	KR139533	sm.Uk15	NA			NA				Male
B. smithi	2493	Uganda	Kibale forest NP	0° 33' 33.6378" N 30° 21' 38.1204" E	24/9-3/10/2009	Paul Bacquet & Oskar Brattström	Monteiro & Pierce 2001 Mol. Phyl. Evol.	KR139534	sm.Uk11	NA			NA				Male
B. smithi	2498	Uganda	Kibale forest NP	0° 33' 33.6378" N 30° 21' 38.1204" E	24/9-3/10/2009	Paul Bacquet & Oskar Brattström	Monteiro & Pierce 2001 Mol. Phyl. Evol.	KR139535	sm.Uk16	Wahlberg & Wheat 2008 Syst. Biol.	KR139412	sm.Uk3/sm.Uk8	NA				Male
B. smithi	2499	Uganda	Kibale forest NP	0° 33' 33.6378" N 30° 21' 38.1204" E	24/9-3/10/2009	Paul Bacquet & Oskar Brattström	Monteiro & Pierce 2001 Mol. Phyl. Evol.	KR139536	sm.Uk17	Wahlberg & Wheat 2008 Syst. Biol.	KR139413	sm.Uk1/sm.Uk1	NA				Male
B. smithi	2521	Uganda	Kibale forest NP	0° 33' 33.6378" N 30° 21' 38.1204" E	24/9-3/10/2009	Paul Bacquet & Oskar Brattström	Monteiro & Pierce 2001 Mol. Phyl. Evol.	KR139537	sm.Uk12	Wahlberg & Wheat 2008 Syst. Biol.	KR139414	sm.Uk5/sm.Uk3	NA				Male
B. smithi	2522	Uganda	Kibale forest NP	0° 33' 33.6378" N 30° 21' 38.1204" E	24/9-3/10/2009	Paul Bacquet & Oskar Brattström	Monteiro & Pierce 2001 Mol. Phyl. Evol.	KR139538	sm.Uk13	Wahlberg & Wheat 2008 Syst. Biol.	KR139415	sm.Uk5/sm.Uk3	NA				Male
B. smithi	2529	Uganda	Kibale forest NP	0° 33' 33.6378" N 30° 21' 38.1204" E	24/9-3/10/2009	Paul Bacquet & Oskar Brattström	Monteiro & Pierce 2001 Mol. Phyl. Evol.	KR139539	sm.Uk2	Wahlberg & Wheat 2008 Syst. Biol.	KR139416	sm.Uk4/sm.Uk3	NA			GC-MS	Male
B. smithi	2530	Uganda	Kibale forest NP	0° 33' 33.6378" N 30° 21' 38.1204" E	24/9-3/10/2009	Paul Bacquet & Oskar Brattström	Monteiro & Pierce 2001 Mol. Phyl. Evol.	KR139540	sm.Uk12	Wahlberg & Wheat 2008 Syst. Biol.	KR139417	sm.Uk3/sm.Uk3	NA			GC-MS	Male
B. smithi	2531	Uganda	Kibale forest NP	0° 33' 33.6378" N 30° 21' 38.1204" E	24/9-3/10/2009	Paul Bacquet & Oskar Brattström	Wahlberg & Wheat 2008 Syst. Biol.	KR139618	sm.Uk3	Wahlberg & Wheat 2008 Syst. Biol.	KR139418	sm.Uk3/sm.Uk1	NA			GC-MS	Male
B. smithi	2597	Uganda	Kibale forest NP	0° 33' 33.6378" N 30° 21' 38.1204" E	24/9-3/10/2009	Paul Bacquet & Oskar Brattström	Wahlberg & Wheat 2008 Syst. Biol.	KR139619	sm.Uk18	Wahlberg & Wheat 2008 Syst. Biol.	KR139419	sm.Uk3/sm.Uk3	NA			GC-MS	Female
B. smithi	2598	Uganda	Kibale forest NP	0° 33' 33.6378" N 30° 21' 38.1204" E	24/9-3/10/2009	Paul Bacquet & Oskar Brattström	Monteiro & Pierce 2001 Mol. Phyl. Evol.	KR139541	sm.Uk4	Wahlberg & Wheat 2008 Syst. Biol.	KR139420	sm.Uk3/sm.Uk3	NA			GC-MS	Female
B. smithi	2599	Uganda	Kibale forest NP	0° 33' 33.6378" N 30° 21' 38.1204" E	24/9-3/10/2009	Paul Bacquet & Oskar Brattström	Monteiro & Pierce 2001 Mol. Phyl. Evol.	KR139542	sm.Uk5	NA			NA				Female
B. smithi	ug120023	Uganda	Kibale forest NP	0°33'55.0" N 30°21'26.7" E	27-29/05/2013	Sille Holm	Wahlberg & Wheat 2008 Syst. Biol.	KR139620	sm.Uk9	Wahlberg & Wheat 2008 Syst. Biol.	KR139421	sm.Uk3/sm.Uk7	NA				Male
B. smithi	ug120024	Uganda	Kibale forest NP	0°33'55.0" N 30°21'26.7" E	27-29/05/2013	Sille Holm	Wahlberg & Wheat 2008 Syst. Biol.	KR139621	sm.Uk14	Wahlberg & Wheat 2008 Syst. Biol.	KR139422	sm.Uk3/sm.Uk1	NA				Male
B. smithi	ug120025	Uganda	Kibale forest NP	0°33'55.0" N 30°21'26.7" E	27-29/05/2013	Sille Holm	Wahlberg & Wheat 2008 Syst. Biol.	KR139622	sm.Uk7	Wahlberg & Wheat 2008 Syst. Biol.	KR139423	sm.Uk1/sm.Uk2	NA				Female
B. smithi	ug120026	Uganda	Kibale forest NP	0°33'55.0" N 30°21'26.7" E	27-29/05/2013	Sille Holm	Wahlberg & Wheat 2008 Syst. Biol.	KR139623	sm.Uk1	Wahlberg & Wheat 2008 Syst. Biol.	KR139424	sm.Uk3/sm.Uk1	NA				Female
B. smithi	ug120027	Uganda	Kibale forest NP	0°33'55.0" N 30°21'26.7" E	27-29/05/2013	Sille Holm	Wahlberg & Wheat 2008 Syst. Biol.	KR139624	sm.Uk10	Wahlberg & Wheat 2008 Syst. Biol.	KR139425	sm.Uk3/sm.Uk3	NA				Female
B. smithi	ug120039	Uganda	Kibale forest NP	0°33'55.0" N 30°21'26.7" E	27-29/05/2013	Sille Holm	Wahlberg & Wheat 2008 Syst. Biol.	KR139625		Wahlberg & Wheat 2008 Syst. Biol.	KR139426	sm.Uk6/sm.Uk3	NA		removed from COI tree because of big gap		Male
B. smithi	NA	Uganda	Kibale forest NP	NA	July 1997	Monteiro & Pierce 2001 Mol. Phyl. Evol.	Monteiro & Pierce 2001 Mol. Phyl. Evol.		sm.Uk6	NA			NA				NA
B. vulgaris	2234	Cameroon	Bamena	5° 13' 10.6782" N 10° 29' 58.1994" E	25-30/04/2009	Paul Bacquet	Monteiro & Pierce 2001 Mol. Phyl. Evol.	KR139543	vu.Cw3	Wahlberg & Wheat 2008 Syst. Biol.	KR139427	vu.Cw1/vu.Cw1	NA				Male
B. vulgaris	2238	Cameroon	Bamena	5° 13' 10.6782" N 10° 29' 58.1994" E	25-30/04/2009	Paul Bacquet	Monteiro & Pierce 2001 Mol. Phyl. Evol.	KR139544	vu.Cw2	Wahlberg & Wheat 2008 Syst. Biol.	KR139428	vu.Cw2/vu.Cw1	NA				Male
B. vulgaris	2322	Cameroon	Bamena	5° 13' 10.6782" N 10° 29' 58.1994" E	25-30/04/2009	Paul Bacquet	Monteiro & Pierce 2001 Mol. Phyl. Evol.	KR139545	vu.Cw1	Wahlberg & Wheat 2008 Syst. Biol.	KR139429	vu.Cw3/vu.Cw1	NA				Male
B. vulgaris	2060	Cameroon	Dja	3° 25' 40.2378" N 12° 29' 11.5938" E	16-19/04/2009	Paul Bacquet & Caroline Nieberding	Monteiro & Pierce 2001 Mol. Phyl. Evol.	KR139546	vu.Cc4	Wahlberg & Wheat 2008 Syst. Biol.	KR139430	vu.Cc2/vu.Cc3	NA				Female
B. vulgaris	2061	Cameroon	Dja	3° 25' 40.2378" N 12° 29' 11.5938" E	16-19/04/2009	Paul Bacquet & Caroline Nieberding	Wahlberg & Wheat 2008 Syst. Biol.	KR139626	vu.Cc3	Wahlberg & Wheat 2008 Syst. Biol.	KR139431	vu.Cc6/vu.Cc2	NA				Male
B. vulgaris	2018	Cameroon	Ebogo	3° 30' 1.9836" N 11° 35' 25.476" E	14-21/04/2009	Paul Bacquet & Caroline Nieberding	Monteiro & Pierce 2001 Mol. Phyl. Evol.	KR139547	vu.Cc1	Wahlberg & Wheat 2008 Syst. Biol.	KR139432	vu.Cc7/vu.Cc2	NA				Male
B. vulgaris	2076	Cameroon	Ebogo	3° 30' 1.9836" N 11° 35' 25.476" E	14-21/04/2009	Paul Bacquet & Caroline Nieberding	Monteiro & Pierce 2001 Mol. Phyl. Evol.	KR139548	vu.Cc2	Wahlberg & Wheat 2008 Syst. Biol.	KR139433		NA		ELB uncertainty for CAD haplotypes		Female
B. vulgaris	2001	Cameroon	Yaoundé countryside	3° 31' 55.92" N 11° 31' 39.4026" E	11-23/04/2009	Paul Bacquet & Caroline Nieberding	Wahlberg & Wheat 2008 Syst. Biol.	KR139627	vu.Cc5	Wahlberg & Wheat 2008 Syst. Biol.	KR139434	vu.Cc1/vu.Cc2	NA				Male
B. vulgaris	2011	Cameroon	Yaoundé countryside	3° 31' 55.92" N 11° 31' 39.4026" E	11-23/04/2009	Paul Bacquet & Caroline Nieberding	NA			Wahlberg & Wheat 2008 Syst. Biol.	KR139435	vu.Cc5/vu.Cc4	NA				Male
B. vulgaris	1024	Nigeria	Afi Mountains	6° 17' 59.9994" N 9° 0' 0" E	2009-02-25	Oskar Brattström	Monteiro & Pierce 2001 Mol. Phyl. Evol.	KR139549	vu.N2	NA			NA				Female
B. vulgaris	1025	Nigeria	Afi Mountains	6° 17' 59.9994" N 9° 0' 0" E	2009-02-25	Oskar Brattström	Monteiro & Pierce 2001 Mol. Phyl. Evol.	KR139550	vu.N4	NA			NA				Male
B. vulgaris	1026	Nigeria	Afi Mountains	6° 17' 59.9994" N 9° 0' 0" E	2009-02-25	Oskar Brattström	Monteiro & Pierce 2001 Mol. Phyl. Evol.	KR139551	vu.N2	NA			NA				Male
B. vulgaris	19	Nigeria	Afi Mountains	6° 17' 59.9994" N 9° 0' 0" E	2008-10-28	Oskar Brattström	Monteiro & Pierce 2001 Mol. Phyl. Evol.	KR139552	vu.N5	Wahlberg & Wheat 2008 Syst. Biol.	KR139436	vu.N2/vu.N5	NA				Male
B. vulgaris	1054	Nigeria	Afi Mountains	6° 17' 59.9994" N 9° 0' 0" E	2009-03-27	Oskar Brattström	Monteiro & Pierce 2001 Mol. Phyl. Evol.	KR139553	vu.N2	NA			NA				Female
B. vulgaris	1291	Nigeria	Afi Mountains	6° 17' 59.9994" N 9° 0' 0" E	2005-12-19	Oskar Brattström	Monteiro & Pierce 2001 Mol. Phyl. Evol.	KR139554	vu.N3	NA			NA				Male
B. vulgaris	1292	Nigeria	Afi Mountains	6° 17' 59.9994" N 9° 0' 0" E	2005-12-19	Oskar Brattström	Monteiro & Pierce 2001 Mol. Phyl. Evol.	KR139555	vu.N2	NA			NA				Male
B. vulgaris	1325	Nigeria	Afi Mountains	6° 17' 59.9994" N 9° 0' 0" E	2005-12-22	Oskar Brattström	Monteiro & Pierce 2001 Mol. Phyl. Evol.	KR139556	vu.N2	NA			NA				Male
B. vulgaris	1331	Nigeria	Afi Mountains	6° 17' 59.9994" N 9° 0' 0" E	2005-12-22	Oskar Brattström	Monteiro & Pierce 2001 Mol. Phyl. Evol.	KR139557	vu.N2	NA			NA				Female
B. vulgaris	11	Nigeria	Yankari	9° 46' 11.9994" N 10° 32' 23.9994" E	2008-10-20	Oskar Brattström	Monteiro & Pierce 2001 Mol. Phyl. Evol.	KR139558		Wahlberg & Wheat 2008 Syst. Biol.	KR139437	vu.N4/vu.N4	NA		removed from COI tree because of big gap	GC-MS	Male
B. vulgaris	13	Nigeria	Yankari	9° 46' 11.9994" N 10° 32' 23.9994" E	2008-10-20	Oskar Brattström	Wahlberg & Wheat 2008 Syst. Biol.	KR139628	vu.N2	Wahlberg & Wheat 2008 Syst. Biol.	KR139438	vu.N5/vu.N3	NA			GC-MS	Female
B. vulgaris	15	Nigeria	Yankari	9° 46' 11.9994" N 10° 32' 23.9994" E	2008-10-20	Oskar Brattström	Wahlberg & Wheat 2008 Syst. Biol.	KR139629	vu.N1	Wahlberg & Wheat 2008 Syst. Biol.	KR139439	vu.N6/vu.N5	NA			GC-MS	Male
B. vulgaris	16	Nigeria	Yankari	9° 46' 11.9994" N 10° 32' 23.9994" E	2008-10-20	Oskar Brattström	Monteiro & Pierce 2001 Mol. Phyl. Evol.	KR139559	vu.N2	Wahlberg & Wheat 2008 Syst. Biol.	KR139440	vu.N1/vu.N7	NA			GC-MS	Female
B. vulgaris	1203	Nigeria	Yankari	9° 46' 11.9994" N 10° 32' 23.9994" E	2009-11-16	Oskar Brattström	Monteiro & Pierce 2001 Mol. Phyl. Evol.	KR139560	vu.N2	NA			NA			GC-MS	Male
B. vulgaris	ug120074	Uganda	Ishasha	0°44'55.6" S 29°37'58.9" E	27-29/05/2013	Sille Holm	Wahlberg & Wheat 2008 Syst. Biol.	KR139571		Wahlberg & Wheat 2008 Syst. Biol.	KR139441	vu.Ui3/vu.Ui5	NA		removed from COI tree because of big gap		Male
B. vulgaris	ug120075	Uganda	Ishasha	0°44'55.6" S 29°37'58.9" E	27-29/05/2013	Sille Holm	Wahlberg & Wheat 2008 Syst. Biol.	KR139572		Wahlberg & Wheat 2008 Syst. Biol.	KR139442	vu.Ui1/vu.Ui4	NA		removed from COI tree because of big gap		Male
B. vulgaris	ug120076	Uganda	Ishasha	0°44'55.6" S 29°37'58.9" E	27-29/05/2013	Sille Holm	Wahlberg & Wheat 2008 Syst. Biol.	KR139573		Wahlberg & Wheat 2008 Syst. Biol.	KR139443	vu.Ui1/vu.Ui1	NA		removed from COI tree because of big gap		Male
B. vulgaris	ug120077	Uganda	Ishasha	0°44'55.6" S 29°37'58.9" E	27-29/05/2013	Sille Holm	Wahlberg & Wheat 2008 Syst. Biol.	KR139574		Wahlberg & Wheat 2008 Syst. Biol.	KR139444	vu.Ui2/vu.Ui1	NA		removed from COI tree because of big gap		Male
B. vulgaris	ug120078	Uganda	Ishasha	0°44'55.6" S 29°37'58.9" E	27-29/05/2013	Sille Holm	Wahlberg & Wheat 2008 Syst. Biol.	KR139575		Wahlberg & Wheat 2008 Syst. Biol.	KR139445		NA		removed from COI tree because of big gap &ELB uncertainty for CAD haplotypes		Male
B. vulgaris	2411	Uganda	Lake Mburo NP	0° 38' 23.4342" S 30° 57' 36.7236" E	20-23/09/2009	Paul Bacquet & Oskar Brattström	Monteiro & Pierce 2001 Mol. Phyl. Evol.	KR139561	vu.Um1	NA			NA				Male
B. vulgaris	2412	Uganda	Lake Mburo NP	0° 38' 23.4342" S 30° 57' 36.7236" E	20-23/09/2009	Paul Bacquet & Oskar Brattström	Monteiro & Pierce 2001 Mol. Phyl. Evol.	KR139562	vu.Um2	NA			NA				Male
B. vulgaris	2413	Uganda	Lake Mburo NP	0° 38' 23.4342" S 30° 57' 36.7236" E	20-23/09/2009	Paul Bacquet & Oskar Brattström	Monteiro & Pierce 2001 Mol. Phyl. Evol.	KR139563	vu.Um2	NA			NA				Female
B. vulgaris	2436	Uganda	Lake Mburo NP	0° 38' 23.4342" S 30° 57' 36.7236" E	20-23/09/2009	Paul Bacquet & Oskar Brattström	Monteiro & Pierce 2001 Mol. Phyl. Evol.	KR139564	vu.Um3	Wahlberg & Wheat 2008 Syst. Biol.	KR139446	vu.Um6/vu.Um1	NA			GC-MS	Male
B. vulgaris	2437	Uganda	Lake Mburo NP	0° 38' 23.4342" S 30° 57' 36.7236" E	20-23/09/2009	Paul Bacquet & Oskar Brattström	Monteiro & Pierce 2001 Mol. Phyl. Evol.	KR139565	vu.Um2	Wahlberg & Wheat 2008 Syst. Biol.	KR139447	vu.Um3/vu.Um1	NA			GC-MS	Female
B. vulgaris	2438	Uganda	Lake Mburo NP	0° 38' 23.4342" S 30° 57' 36.7236" E	20-23/09/2009	Paul Bacquet & Oskar Brattström	Monteiro & Pierce 2001 Mol. Phyl. Evol.	KR139566	vu.Um1	Wahlberg & Wheat 2008 Syst. Biol.	KR139448	vu.Um1/vu.Um1	NA			GC-MS	Male
B. vulgaris	2439	Uganda	Lake Mburo NP	0° 38' 23.4342" S 30° 57' 36.7236" E	20-23/09/2009	Paul Bacquet & Oskar Brattström	Monteiro & Pierce 2001 Mol. Phyl. Evol.	KR139567	vu.Um5	Wahlberg & Wheat 2008 Syst. Biol.	KR139449	vu.Um8/vu.Um1	NA			GC-MS	Male
B. vulgaris	2443	Uganda	Lake Mburo NP	0° 38' 23.4342" S 30° 57' 36.7236" E	20-23/09/2009	Paul Bacquet & Oskar Brattström	Monteiro & Pierce 2001 Mol. Phyl. Evol.	KR139568	vu.Um2	Wahlberg & Wheat 2008 Syst. Biol.	KR139450	vu.Um1/vu.Um1	NA			GC-MS	Female
B. vulgaris	2613	Uganda	Lake Mburo NP	0° 38' 23.4342" S 30° 57' 36.7236" E	20-23/09/2009	Paul Bacquet & Oskar Brattström	Monteiro & Pierce 2001 Mol. Phyl. Evol.	KR139569	vu.Um2	Wahlberg & Wheat 2008 Syst. Biol.	KR139451	vu.Um1/vu.Um7	NA				Male
B. vulgaris	2617	Uganda	Lake Mburo NP	0° 38' 23.4342" S 30° 57' 36.7236" E	20-23/09/2009	Paul Bacquet & Oskar Brattström	Monteiro & Pierce 2001 Mol. Phyl. Evol.	KR139570	vu.Um2	Wahlberg & Wheat 2008 Syst. Biol.	KR139452	vu.Um2/vu.Um1	NA				Female
B. vulgaris	ug120079	Uganda	Lake Mburo NP	0°38'11.5" S 30°57'43.3" E	29-30/05/2012	Sille Holm	Wahlberg & Wheat 2008 Syst. Biol.	KR139630	vu.Um2	Wahlberg & Wheat 2008 Syst. Biol.	KR139453	vu.Um1/vu.Um1	NA				Female
B. vulgaris	ug120080	Uganda	Lake Mburo NP	0°38'11.5" S 30°57'43.3" E	29-30/05/2012	Sille Holm	Wahlberg & Wheat 2008 Syst. Biol.	KR139631	vu.Um4	Wahlberg & Wheat 2008 Syst. Biol.	KR139454	vu.Um4/vu.Um1	NA				Male
B. vulgaris	ug120081	Uganda	Lake Mburo NP	0°38'11.5" S 30°57'43.3" E	29-30/05/2012	Sille Holm	Wahlberg & Wheat 2008 Syst. Biol.	KR139632	vu.Um3	Wahlberg & Wheat 2008 Syst. Biol.	KR139455	vu.Um1/vu.Um1	NA				Male
B. vulgaris	ug120082	Uganda	Lake Mburo NP	0°38'11.5" S 30°57'43.3" E	29-30/05/2012	Sille Holm	Wahlberg & Wheat 2008 Syst. Biol.	KR139633	vu.Um1	Wahlberg & Wheat 2008 Syst. Biol.	KR139456	vu.Um9/vu.Um5	NA				Male
B. buea	2550	Uganda	Kibale forest NP	0° 33' 33.6378" N 30° 21' 38.1204" E	24/9-3/10/2009	Paul Bacquet & Oskar Brattström	Wahlberg & Wheat 2008 Syst. Biol.	KR139634		Wahlberg & Wheat 2008 Syst. Biol.	KR139457		NA				Male
B. campa	2474	Uganda	Kibale forest NP	0° 33' 33.6378" N 30° 21' 38.1204" E	24/9-3/10/2009	Paul Bacquet & Oskar Brattström	Wahlberg & Wheat 2008 Syst. Biol.	KR139635		Wahlberg & Wheat 2008 Syst. Biol.	KR139458		NA				Female
B. funebris	2671	Uganda	Kibale forest NP	0° 33' 33.6378" N 30° 21' 38.1204" E	24/9-3/10/2009	Paul Bacquet & Oskar Brattström	Wahlberg & Wheat 2008 Syst. Biol.	KR139636		Wahlberg & Wheat 2008 Syst. Biol.	KR139459		NA				Male
B. golo	2483	Uganda	Kibale forest NP	0° 33' 33.6378" N 30° 21' 38.1204" E	24/9-3/10/2009	Paul Bacquet & Oskar Brattström	Wahlberg & Wheat 2008 Syst. Biol.	KR139637		Wahlberg & Wheat 2008 Syst. Biol.	KR139460		NA				Male
B. jefferyi	2423	Uganda	Lake Mburo NP	0° 38' 23.4342" S 30° 57' 36.7236" E	20-23/09/2009	Paul Bacquet & Oskar Brattström	Wahlberg & Wheat 2008 Syst. Biol.	KR139638		Wahlberg & Wheat 2008 Syst. Biol.	KR139461		NA				Male
B. mollitia	2475	Uganda	Kibale forest NP	0° 33' 33.6378" N 30° 21' 38.1204" E	24/9-3/10/2009	Paul Bacquet & Oskar Brattström	Wahlberg & Wheat 2008 Syst. Biol.	KR139639		Wahlberg & Wheat 2008 Syst. Biol.	KR139462		NA				Male
B. moyses	2052	Cameroon	Ebogo	3° 30' 1.9836" N 11° 35' 25.476" E	14-21/04/2009	Paul Bacquet & Caroline Nieberding	Wahlberg & Wheat 2008 Syst. Biol.	KR139640		Wahlberg & Wheat 2008 Syst. Biol.	KR139463		NA				Male
B. sophrosyne	2299	Cameroon	Fossong Ellelem	5° 41' 0.8412" N 10° 0' 25.6782" E	26-28/04/2009	Paul Bacquet	Wahlberg & Wheat 2008 Syst. Biol.	KR139641		Wahlberg & Wheat 2008 Syst. Biol.	KR139464		NA				Male
