# Supplementary material for: Differentiation in putative male sex pheromone components across and within populations of the African butterfly Bicyclus anynana as a potential driver of reproductive isolation
Source: Ecol Evol. 2016 Jul 29;6(17):6064–84. doi: 10.1002/ece3.2298 (PMC5016632; doi:10.1002/ece3.2298)
Supplement: Supplementary file 3 — Table S2. List of compounds detected in the four species. [file ECE3-6-6064-s003.xlsx]

## Sheet: list of the compounds
							Identified compounds and method used for identification		Unidentified compounds
pMSP	Compound number within species	Compound type	Assigned structure (in bold italic if identified, otherwise tentative assignment)	Short form / other name	Species	Compoud number (for correspondence between species)	Mass spectrum and retention time match with authentic standards on non-polar HP-5 column	Mass spectrum and retention time match with authentic standards on polar INNOWax column	Representative mass fragments			Total amount of each individual
											Sex:	Males
											Locality:	Uganda Mburo			Kenya Watamu									Lab stock Malawy			South-Africa Limpopo					South-Africa False Bay															Lab stock South-Africa
											individual:	2430	2431	2432	an054	an059	an061	an063	an064	an069	an070	an071	an072	2386	2387	2388	an349	an350	an351	an352	an353	an397	an398	an399	an400	an401	an402	an403	an404	an405	an406	an407	an408	an409	an410	an411	2362	2363	2365
-	Comp. 1	-	Unidentified anynana #1	NA	B. anynana							0	0	0	0	0	0	0	0	0	0	0	0	0	0	0	0	0	0	0	0	0	0	0	0	0	0	0	0	0	0	0	0	0	0	0	0	0	27.9361
-	Comp. 2	-	Unidentified anynana #2	NA	B. anynana							0	0	0	0	22.2747	0	0	42.6041	0	0	0	0	0	0	0	0	0	0	36.4552	72.2514	0	0	0	0	0	0	0	0	0	0	0	0	0	0	0	0	0	0
-	Comp. 3	-	Unidentified anynana #3	NA	B. anynana							0	0	0	0	20.2319	0	0	0	0	0	0	0	0	0	0	0	0	0	0	0	0	0	0	0	0	0	0	0	0	0	0	0	0	0	0	0	0	0
-	Comp. 4	-	Unidentified anynana #4	NA	B. anynana							0	0	0	0	0	0	0	0	0	0	0	0	0	0	0	0	0	0	0	0	0	0	0	0	0	0	0	0	0	0	0	0	0	0	0	0	0	0
-	Comp. 5	-	Unidentified anynana #5	NA	B. anynana							0	0	0	0	0	0	0	0	0	0	0	0	0	0	0	0	0	0	0	0	0	0	0	0	0	0	0	0	0	0	0	0	0	0	0	0	0	60.7772
-	Comp. 6	Aromatic aldehyde	4-hydroxy-3-methoxybenzaldehyde	Vanillin	B. anynana	1						0	0	0	22.6589	0	0	83.9202	31.8518	83.901	0	0	0	0	0	0	0	0	0	183.777	0	0	0	0	98.4916	0	0	0	153.625	196.131	62.0613	0	236.817	190.313	0	200.073	0	0	0
-	Comp. 7	-	Unidentified anynana #6	NA	B. anynana							0	0	0	28.9208	27.0168	151.731	0	0	0	0	0	0	0	0	0	0	0	0	0	0	0	0	0	0	0	0	0	22.8643	0	20.143	0	0	0	0	0	0	0	0
-	Comp. 8	-	Unidentified anynana #7	NA	B. anynana							0	0	0	0	0	0	0	0	0	0	0	0	0	0	0	0	0	0	0	45.3852	0	0	0	0	0	0	0	0	0	0	0	0	0	0	0	0	0	0
-	Comp. 9	-	Unidentified anynana #8	NA	B. anynana							0	0	0	0	0	0	0	0	0	0	0	0	0	0	0	0	0	0	0	0	0	0	0	29.8658	0	0	0	0	29.6089	0	0	0	0	0	0	0	0	0
-	Comp. 10	-	Unidentified anynana #9	NA	B. anynana							0	0	0	0	0	174.285	0	0	0	0	0	0	0	0	0	0	0	0	0	0	0	0	0	0	0	0	0	0	0	0	0	0	0	0	0	0	0	0
-	Comp. 11	-	Unidentified anynana #10	NA	B. anynana							0	0	0	0	0	0	0	0	0	0	0	0	295.071	142.671	86.3201	0	0	0	0	0	0	0	0	0	0	0	0	0	0	0	0	0	0	0	0	0	0	0
-	Comp. 12	-	Unidentified anynana #11	NA	B. anynana							0	0	0	0	0	0	0	0	0	0	0	0	0	0	0	0	0	0	0	0	0	0	0	0	0	0	0	0	0	0	0	0	0	0	0	0	0	0
-	Comp. 13	Fatty aldehyde	Tetradecenal	14:1 Ald	B. anynana							0	0	0	0	0	0	0	0	0	0	0	0	0	0	0	0	28.4618	0	40.9862	0	89.7637	0	37.8446	54.7011	34.8218	0	0	28.9403	439.773	197.658	0	177.905	111.617	45.9661	34.1689	0	0	0
-	Comp. 14	-	Unidentified anynana #12	NA	B. anynana							0	0	0	0	0	0	0	0	0	0	0	0	102.176	30.5012	21.5797	0	0	0	0	0	0	0	0	0	0	0	0	0	0	0	0	0	0	0	0	0	0	0
-	Comp. 15	Fatty aldehyde	Tetradecanal	14:Ald	B. anynana	2						0	0	0	46.72	54.7632	251.208	20.5369	24.1615	38.9541	37.0703	70.3617	82.0923	0	0	0	43.4606	72.7284	47.5029	0	43.1116	0	186.53	38.121	54.6779	20.8761	0	0	0	40.4679	0	0	31.6863	0	0	23.1208	0	97.6931	0
MSP1	Comp. 16	Fatty alcohols (primary)	Z9-tetradecen-1-ol	Z9-14:OH	B. anynana	3						0	0	0	0	0	0	346.492	143.854	78.5343	255.06	0	25.9387	5855.22	12140.9	1151.29	78.3582	348.338	590.825	265.395	512.208	2410.8	2593.02	1867.48	3508.29	837.326	131.001	2512.11	713.525	5579.22	1975.56	0	3155.86	799.933	94.8883	1441.46	2615.33	7270.33	6961.52
-	Comp. 17	Branched-chain fatty aldehyde	Methyl tetradecenal	1-Me-14:1 Ald	B. anynana							0	0	0	115.692	173.686	286.483	69.4523	20.8256	150.53	125.863	170.634	235.942	31.2329	0	0	78.1814	135.765	430.018	86.411	155.474	37.6679	198.11	223.447	273.666	79.0133	68.136	57.3719	56.087	225.838	106.127	27.5283	112.86	47.3643	66.1117	66.7346	24.1717	133.135	99.6436
-	Comp. 18	Fatty aldehyde	Pentadecanal	15:Ald	B. anynana							0	0	0	0	31.9492	21.4112	0	0	0	0	42.0593	31.8944	0	0	0	0	0	0	0	0	0	0	0	0	0	0	0	0	0	0	0	0	0	0	0	0	0	0
-	Comp. 19	-	Unidentified anynana #13	NA	B. anynana							0	0	0	0	0	0	0	0	0	0	0	0	0	0	0	0	0	0	0	0	0	0	0	0	0	0	0	0	0	0	0	0	0	0	0	0	70.3551	56.7126
-	Comp. 20	-	Unidentified anynana #14	NA	B. anynana							0	0	0	0	0	215.804	0	0	0	0	0	0	0	0	0	24.8951	0	0	0	0	0	0	0	0	0	0	0	0	0	0	0	0	20.1228	0	0	0	0	0
-	Comp. 21	-	Unidentified anynana #15	NA	B. anynana							0	0	0	0	0	0	0	33.6395	0	0	0	0	0	0	0	0	25.5468	0	43.2765	158.803	0	0	0	0	0	0	0	0	0	0	0	0	0	0	0	0	0	0
-	Comp. 22	Fatty aldehyde	Hexadecenal	16:1 Ald	B. anynana							0	0	0	0	0	0	0	0	0	0	0	0	0	0	0	0	0	31.3503	0	0	0	0	0	0	0	0	0	0	0	0	0	0	0	0	0	0	0	0
MSP2	Comp. 23	Fatty aldehyde	Hexadecanal	16:Ald	B. anynana	4						1772.17	3439.97	3066.57	4537.72	4333.71	3216.56	2208.77	1662.14	4405.11	6131.36	8097.05	6349.83	737.128	2098.56	186.027	1703.09	3264.54	3434.69	3406.23	3644.54	1578.83	957.691	4926.69	5665.23	2093.18	2236.33	2621.35	2591.96	6625.1	4107.88	1922.55	2836.48	2235.27	3404.62	2861.47	453.993	2843.52	2609.86
-	Comp. 24	-	Unidentified anynana #16	NA	B. anynana							0	0	0	0	0	0	0	0	0	0	0	0	0	0	0	0	0	0	0	0	0	0	0	0	0	0	0	0	0	0	0	0	0	78.5199	0	0	0	0
-	Comp. 25	Terpenoid	6,10,14- trimethylpentadecan-2-one	TMP-2-one	B. anynana	5						0	0	0	0	0	0	38.1741	27.3677	28.4613	0	0	0	54.2545	703.257	320.467	119.807	0	446.255	88.8571	137.184	465.108	263.31	220.217	88.4219	37.0761	28.1136	73.9337	68.4498	108.653	159.255	21.6435	48.7779	58.8116	65.4721	83.4893	0	99.0585	105.613
MSP3	Comp. 26	Terpenoid	6,10,14- trimethylpentadecan-2-ol	TMP-2-ol	B. anynana	6						0	0	0	0	23.5575	29.9758	702.223	555.377	175.204	125.204	0	0	25835.4	46250.5	4429.46	1193.42	681.047	7242.43	1980.92	1516.65	15651.3	17113.6	5139.08	17445.3	3746.95	2506.08	11623.9	1123.67	28650.1	11445.2	304.629	15446.6	10019.8	290.952	8536.38	11566.4	40429.5	68689.2
-	Comp. 27	-	Unidentified anynana #17	NA	B. anynana							0	0	0	0	0	0	0	0	0	0	0	0	0	0	0	0	0	29.6298	0	0	0	0	0	0	0	0	0	0	0	0	0	0	0	0	0	0	0	0
-	Comp. 28	-	Unidentified anynana #18	NA	B. anynana							41.0916	70.3894	72.2748	23.8667	0	0	0	0	0	0	0	0	0	0	0	0	0	42.8334	0	0	0	226.925	56.7447	0	0	0	0	0	0	0	0	0	0	0	0	0	0	25.8258
-	Comp. 29	Branched-chain fatty aldehyde	Methyl hexadecenal	Me-16:1 Ald	B. anynana							137.536	282.286	283.504	101.327	34.3307	20.8418	24.0537	0	47.1462	71.6685	87.3486	29.2696	0	0	0	0	0	193.935	50.5049	22.3827	24.8307	229.095	139.199	63.0108	25.2359	0	57.9811	36.7046	108.367	68.9287	65.0088	0	54.509	79.376	34.9056	0	0	93.1631
pMSP4	Comp. 30	Fatty acid derrivative	Unidentified anynana #19	Mass spectrum similar to 17:1 Ald or 18:1 H	B. anynana							0	0	0	0	0	0	227.54	294.532	49.2284	42.8752	0	0	50.1173	69.2059	0	439.914	254.01	1057.61	595.186	731.873	29.4894	0	635.252	105.389	0	49.9499	125.278	350.479	35.2876	53.2328	91.8764	29.2679	0	40.1189	62.8923	29.3447	987.305	1325.66
-	Comp. 31	Fatty aldehyde	Heptadecanal	17:Ald	B. anynana							0	37.5751	31.3512	0	0	0	0	0	0	24.4047	57.7643	0	0	0	0	0	0	22.3555	0	0	0	233.73	36.7131	23.4419	0	0	0	0	51.5386	23.6018	0	0	0	0	0	0	0	0
-	Comp. 32	-	Unidentified anynana #20	NA	B. anynana							0	0	0	0	0	235.269	0	0	0	0	0	0	0	0	0	0	0	0	0	0	0	0	0	0	0	23.0201	0	0	0	0	0	0	0	0	0	0	0	0
-	Comp. 33	Fatty acid	Hexadecanoic acid	16:COOH	B. anynana	7						47.895	0	0	0	0	0	0	0	0	0	0	0	0	0	0	0	0	0	0	0	0	0	0	0	0	0	0	0	0	0	0	0	0	0	0	0	0	0
-	Comp. 34	-	Unidentified anynana #21	NA	B. anynana							0	0	0	0	0	0	0	0	0	0	0	0	0	0	0	0	0	22.8065	0	0	0	0	0	0	0	0	0	0	0	0	0	0	0	0	0	0	0	0
-	Comp. 35	Fatty acid ester	Ethyl hexadecanoate	16:EE	B. anynana	8						0	105.434	51.5784	0	0	0	0	0	0	0	0	0	0	0	0	95.7115	23.0385	0	0	0	0	0	0	0	0	0	0	0	0	0	0	0	0	0	0	0	0	0
-	Comp. 36	Fatty aldehyde	Octadecanal	18:Ald	B. anynana	9						0	59.3958	0	0	0	0	34.896	0	0	0	0	0	0	25.9007	0	50.0094	0	0	631.57	703.95	58.5821	59.1455	0	0	0	34.9036	70.8367	147.184	356.982	120.064	0	71.376	110.233	0	75.1302	0	105.168	386.841
pMSP5	Comp. 37	Fatty alcohol (primary)	Octadecan-1-ol	18:OH	B. anynana	10						0	42.2553	0	0	0	0	0	0	0	0	0	0	3446.96	6262.08	417.498	115.447	0	45.8877	157.588	782.188	77.2485	383.977	102.902	113.675	0	25.2121	306.091	245.476	203.732	50.1759	0	70.3204	0	0	89.2471	1495.6	10248.8	6368.26
-	Comp. 38	Fatty acid ester	Methyl octadecanoate	18:ME	B. anynana	11						0	0	21.6912	0	0	0	0	0	0	0	0	0	0	0	0	0	0	0	0	0	0	0	0	0	0	0	0	0	0	0	0	0	0	0	0	0	0	0
-	Comp. 39	-	Unidentified anynana #22	NA	B. anynana							0	0	0	0	0	0	0	0	0	0	0	0	0	0	0	0	0	27.6521	0	27.9212	0	0	31.4719	0	0	0	0	0	0	0	0	0	0	0	0	0	0	0
-	Comp. 40	Terpenoid	3,7,11,15-tetramethyl-2-hexadecen-1-ol	Phytol	B. anynana	12						0	0	0	0	0	0	0	0	0	0	0	0	133.658	74.879	33.6074	0	0	0	0	0	71.0113	274.265	0	0	0	0	0	0	0	42.8979	0	0	0	0	0	24.4172	20.5028	229.076
-	Comp. 41	Terpenoid	3,7,11,15-tetramethyl-2-hexadecenal	Phytal	B. anynana							0	0	0	0	0	0	0	0	0	0	0	0	0	0	0	0	0	0	0	0	0	282.386	0	0	0	0	0	0	0	0	0	0	0	0	0	0	0	0
-	Comp. 42	-	Unidentified anynana #23	NA	B. anynana							0	0	0	0	0	0	0	0	0	0	0	0	0	0	0	0	0	0	0	34.6579	0	0	0	0	0	0	0	0	0	0	0	0	0	0	0	0	120.853	56.3905
-	Comp. 43	-	Unidentified anynana #24	NA	B. anynana							0	0	0	0	0	0	0	0	0	0	0	0	0	0	0	0	0	0	0	0	0	0	0	0	0	0	0	0	0	0	0	0	0	0	0	0	0	0
-	Comp. 44	Fatty acid ester	Ethyl Z9-octadecenoate	Z9-18:EE	B. anynana	13						0	31.4882	67.1738	0	0	0	0	0	0	0	0	0	0	0	0	85.5759	25.005	0	0	0	0	0	0	0	0	0	0	0	0	0	0	0	0	0	0	0	0	0
-	Comp. 45	Fatty acid ester	Ethyl octadecanoate	18:EE	B. anynana	14						0	0	32.5638	0	0	0	0	0	0	0	0	0	0	0	0	0	0	0	0	0	0	0	0	0	0	0	0	0	0	0	0	0	0	0	0	0	0	0
-	Comp. 46	-	Unidentified anynana #25	NA	B. anynana							0	0	0	0	0	0	93.5352	101.869	0	0	0	0	0	0	0	236.165	99.0636	543.688	285.403	434.812	0	0	302.359	0	0	0	0	168.963	0	0	29.596	0	0	0	0	0	277.698	455.026
-	Comp. 47	Fatty aldehyde	Icosanal	20:Ald	B. anynana	15						0	30.2412	0	0	0	0	0	0	0	0	0	0	0	0	0	0	0	0	0	0	0	0	0	0	0	0	0	0	0	0	0	0	0	0	0	0	0	0
-	Comp. 48	-	Unidentified anynana #26	NA	B. anynana							0	0	0	0	0	0	0	0	0	0	0	0	212.485	134.238	0	0	0	0	0	0	0	0	0	0	0	0	0	0	0	0	0	0	0	0	0	0	76.9137	267.8
-	Comp. 49	Straight-chain hydrocarbon	Tricosane	23:H	B. anynana	16						52.2273	71.678	50.2867	0	0	0	0	0	0	0	0	0	34.5764	95.9554	0	91.7538	27.2713	95.9844	31.0184	0	63.8215	86.1895	0	0	0	0	20.3724	0	0	0	32.8656	0	0	0	0	44.0098	38.7986	120.093
-	Comp. 50	-	Unidentified anynana #27	NA	B. anynana							0	0	0	0	0	0	0	0	0	0	0	0	0	0	0	0	0	0	0	0	0	0	0	0	0	0	0	0	0	0	0	0	0	0	0	0	0	0
-	Comp. 51	-	Unidentified anynana #28	NA	B. anynana							0	0	0	0	0	0	0	0	0	0	0	0	0	0	0	0	0	0	0	22.8396	0	0	0	0	0	0	0	0	0	0	0	0	0	0	0	0	0	0
-	Comp. 52	-	Unidentified anynana #29	NA	B. anynana							0	0	0	0	0	0	0	0	0	0	0	0	0	0	0	0	0	0	0	0	0	0	0	0	0	0	0	0	0	0	0	0	0	0	0	0	0	0
-	Comp. 53	-	Unidentified anynana #30	NA	B. anynana							0	0	0	0	0	0	0	0	0	0	0	0	24.4163	155.786	0	0	0	0	0	0	0	0	0	0	0	0	0	0	0	0	0	0	0	0	0	0	0	0
-	Comp. 54	Straight-chain hydrocarbon	Pentacosane	25:H	B. anynana	17						436.764	696.855	309.485	346.641	388.2	171.452	157.054	73.1439	115.265	254.196	86.1571	99.8823	206.618	433.873	277.863	195.896	201.212	322.394	186.394	58.9749	351.418	95.0218	215.534	124.061	41.8265	82.5731	107.939	280.515	101.343	169.54	333.365	95.5752	44.8968	125.771	89.9924	152.115	274.228	1068.3
											Sex:	Males						Females
											Locality:	Nigeria Yankari			Uganda Mburo			Nigeria Yankari		Uganda Mburo
											individual:	1205	7	1204	2420	2419	2421	6	9	2417	2418
-	Comp. 1	Aromatic aldehyde	4-hydroxy-3-methoxybenzaldehyde	vanillin	B. safitza	1						0	0	0	0	0	134.427	0	0	0	0
-	Comp. 2	Fatty alcohol (primary)	Z9-tetradecen-1-ol	Z9-14:OH	B. safitza	3	+	+				0	61.7245	0	60.4302	684.829	443.165	0	0	0	0
-	Comp. 3	-	Unidentified safitza #1	NA	B. safitza							0	0	0	0	255.176	0	0	0	0	0
-	Comp. 4	-	Unidentified safitza #2	NA	B. safitza							0	0	0	67.7601	0	0	0	0	0	0
-	Comp. 5	-	Unidentified safitza #3	NA	B. safitza							0	22.0366	51.5245	0	0	0	0	21.556	0	0
pMSP6	Comp. 6	Terpenoid	6,10,14- trimethylpentadecan-2-ol	TMP-2-ol	B. safitza	6						432.958	3632.98	1950.45	6042.22	12565.9	9402.38	0	0	0	0
-	Comp. 7	Terpenoid	6,10,14- trimethylpentadecan-2-ol isomer	TMP-2-ol isomer	B. safitza				57(100), 71(65), 97(75), 126(37), 252(13)			0	0	0	497.291	728.739	377.592	0	0	0	0
-	Comp. 8	-	Unidentified safitza #4	NA	B. safitza							0	36.2703	31.99	0	0	0	0	70.0139	0	0
-	Comp. 9	Fatty acid ester	Methyl hexadecanoate	16:ME	B. safitza	18	+	+				0	0	0	62.3216	35.5906	0	0	0	0	28.6662
-	Comp. 10	Fatty acid	Hexadecenoic acid	16:1 COOH	B. safitza	19						0	0	0	166.023	0	0	0	0	0	0
-	Comp. 11	Fatty acid	Hexadecanoic acid	16:COOH	B. safitza	7						0	0	0	3224.15	0	0	0	0	0	0
-	Comp. 12	Fatty acid ester	Ethyl hexadecenoate isomer 1	16:1 EE #1	B. safitza							498.671	0	0	0	0	0	0	0	0	0
-	Comp. 13	Fatty acid ester	Ethyl hexadecenoate isomer 2	16:1 EE #2	B. safitza							223.149	0	0	0	0	0	0	0	0	0
-	Comp. 14	-	Unidentified safitza #5	NA	B. safitza							0	295.735	707.598	0	0	0	129.575	286.688	106.488	0
-	Comp. 15	Fatty acid ester	Ethyl hexadecanoate	16:EE	B. safitza	8						5574.68	0	0	876.559	499.74	351.095	0	0	0	453.312
pMSP7	Comp. 16	Fatty aldehyde	Z11-octadecenal	Z11-18:Ald	B. safitza							4930.08	42.7249	0	2831.93	2085.56	1541.04	0	0	0	0
-	Comp. 17	Terpenoid	(E5,E9)-6,10,14-trimethylpentadeca-5,9,13-trien-2-yl acetate	(E5,E9)-6,10,14-trimethylpentadeca-5,9,13-trien-2-yl acetate	B. safitza	20	+	+	69(100), 81(48), 109(58), 263(3), 306(3)			91.8622	0	0	75.2779	21.8696	0	0	0	0	0
-	Comp. 18	Fatty acid ester	Methyl octadecenoate	18:1 ME	B. safitza	21						0	0	0	150.922	0	0	0	0	0	0
-	Comp. 19	Terpenoid	3,7,11,15-tetramethyl-2-hexadecen-1-ol	Phytol	B. safitza	12						0	0	85.0371	0	0	0	0	0	0	0
-	Comp. 20	Fatty acid	Octadecenoic acid	18:1 COOH	B. safitza	22						0	234.092	0	458.694	0	0	0	0	0	0
-	Comp. 21	Fatty acid ester	Ethyl octadecadienoate	18:2 EE	B. safitza							58.5129	0	0	0	0	0	0	0	0	0
pMSP8	Comp. 22	Fatty acid ester	Ethyl Z9-octadecenoate	Z9-18:EE	B. safitza	13						8880.06	69.0059	0	795.165	461.977	372.43	0	0	0	419.663
-	Comp. 23	Fatty acid ester	Ethyl octadecanoate	18:EE	B. safitza	14						2743.72	0	0	99.5545	103.504	110.46	0	0	0	217.088
-	Comp. 24	-	Unidentified safitza #6	NA	B. safitza							0	0	0	0	0	0	55.1525	0	0	0
-	Comp. 25	-	Unidentified safitza #7	NA	B. safitza							0	0	0	259.272	273.67	130.926	0	0	0	0
-	Comp. 26	-	Unidentified safitza #8	NA	B. safitza							27.4214	0	0	0	0	0	0	0	0	0
-	Comp. 27	Straight-chain hydrocarbon	Tricosane	23:H	B. safitza	16						0	0	186.536	311.174	438.811	247.912	0	0	352.644	682.752
-	Comp. 28	-	Unidentified safitza #9	NA	B. safitza							29.7081	0	0	0	0	0	0	0	0	0
-	Comp. 29	Straight-chain hydrocarbon	Tetracosane	24:H	B. safitza	23						0	0	0	42.0744	62.4359	47.543	0	0	43.0359	62.5619
-	Comp. 30	Fatty aldehyde	Docosanal	22:Ald	B. safitza	24						0	0	0	134.311	0	0	0	0	0	73.8501
-	Comp. 31	Straight-chain hydrocarbon	Pentacosane	25:H	B. safitza	17						463.959	42.9302	466.194	987.174	1371.55	1010.08	28.0465	63.0643	1558.27	2499.75
											Sex:	Males						Females
											Locality:	Cameroon West			Uganda Kibale			Cameroon West			Uganda Kibale
											individual:	2323	2325	2326	2529	2530	2531	2320	2321	2294	2597	2598
-	Comp. 1	-	Unidentified smithi #1	NA	B. smithi							0	0	0	0	24.3011	0	0	0	0	0	0
-	Comp. 2	-	Unidentified smithi #2	NA	B. smithi							0	0	0	0	29.5901	0	0	0	0	0	0
-	Comp. 3	-	Unidentified smithi #3	NA	B. smithi							29.8837	0	0	0	0	0	0	0	0	0	0
-	Comp. 4	-	Unidentified smithi #4	NA	B. smithi							45.6691	28.6523	0	0	0	0	0	31.0526	0	0	0
-	Comp. 5	-	Unidentified smithi #5	NA	B. smithi							0	0	0	0	0	0	0	0	0	85.1505	0
-	Comp. 6	Fatty aldehyde	Tetradecanal	14:Ald	B. smithi	2						0	0	0	0	0	313.97	0	0	0	67.7713	0
-	Comp. 7	-	Unidentified smithi #6	NA	B. smithi							0	0	0	31.6069	0	0	0	0	0	0	0
-	Comp. 8	-	Unidentified smithi #7	NA	B. smithi							43.9681	0	46.6071	0	0	0	0	0	0	0	0
-	Comp. 9	-	Unidentified smithi #8	NA	B. smithi							0	0	0	0	36.7377	0	0	0	0	0	0
-	Comp. 10	-	Unidentified smithi #9	NA	B. smithi							30.3531	0	0	0	0	0	0	0	0	0	0
-	Comp. 11	Fatty aldehyde	Hexadecanal	16:Ald	B. smithi	4						141.885	0	438.222	245.969	0	38.7422	0	0	0	0	0
-	Comp. 12	Fatty acid	Pentadecenoic acid	15:1 COOH	B. smithi							0	0	0	76.6605	0	51.4556	0	0	0	0	0
-	Comp. 13	Fatty acid ester	Methyl hexadecenoate	16:1 ME	B. smithi							93.3815	0	228.023	0	0	0	42.2368	435.514	0	0	0
-	Comp. 14	-	Unidentified smithi #10	NA	B. smithi							0	0	0	0	0	0	0	0	0	20.3667	0
-	Comp. 15	-	Unidentified smithi #11	NA	B. smithi							26.4804	0	0	0	0	0	0	0	0	0	0
-	Comp. 16	Fatty acid ester	Methyl hexadecanoate	16:ME	B. smithi	18						552.471	3616.81	3253.47	0	0	0	436.593	1816.72	0	0	0
-	Comp. 17	Fatty acid	Hexadecenoic acid	16:1 COOH	B. smithi	19						0	0	0	0	0	0	0	0	0	25.3252	0
-	Comp. 18	Fatty acid	Hexadecanoic acid	16:COOH	B. smithi	7						0	2128.39	0	0	880.514	0	0	0	0	124.297	133.953
-	Comp. 19	Fatty acid ester	Ethyl hexadecanoate	16:EE	B. smithi	8						50.3023	0	426.011	524.755	119.865	318.277	0	0	0	0	0
-	Comp. 20	Fatty aldehyde	Octadecanal	18:Ald	B. smithi	9						24.224	0	42.9227	173.715	71.6658	0	564.214	157.882	0	161.47	425.637
pMSP9	Comp. 21	Terpenoid	(E5,E9)-6,10,14-trimethylpentadeca-5,9,13-trien-2-yl acetate	(E5,E9)-6,10,14-trimethylpentadeca-5,9,13-trien-2-yl acetate	B. smithi	20	+	+	69(100), 81(48), 109(58), 263(3), 306(3)			408.619	0	197.734	337.832	252.596	454.739	0	0	0	0	0
-	Comp. 22	Straight-chain hydrocarbon	Henicosene	21:1 H	B. smithi							0	0	0	0	52.7188	0	0	0	0	0	0
-	Comp. 23	Fatty alcohol (primary)	Octadecan-1-ol	18:OH	B. smithi	10						0	273.965	71.5247	136.195	0	0	0	47.3948	0	38.0714	434.512
-	Comp. 24	Straight-chain hydrocarbon	Henicosane	21:H	B. smithi							0	0	23.7396	278.103	372.972	870.563	0	0	0	251.295	0
-	Comp. 25	Fatty acid ester	Methyl octadecadienoate	18:2 ME	B. smithi							583.251	5069.99	1141.33	0	0	0	813.525	1326.01	0	0	0
-	Comp. 26	Fatty acid ester	Methyl octadecenoate	18:1 ME	B. smithi	21						2004.66	2614.56	4654.46	0	0	0	2554.2	6909.77	0	0	0
-	Comp. 27	-	Unidentified smithi #12	NA	B. smithi							0	0	0	0	99.2175	0	0	0	0	26.4715	22.4271
-	Comp. 28	Fatty acid ester	Methyl octadecanoate	18:ME	B. smithi	11						138.277	321.977	554.521	0	0	0	196.688	275.515	0	0	0
-	Comp. 29	Fatty acid	Octadecenoic acid	18:1 COOH	B. smithi	22						0	0	0	0	0	0	0	0	0	1749.4	396.947
-	Comp. 30	-	Unidentified smithi #13	NA	B. smithi							0	0	0	0	101.791	0	0	0	0	0	23.3628
-	Comp. 31	Fatty acid ester	Ethyl octadecenoate #1	18:1 EE #1	B. smithi							110.886	0	43.6069	0	0	0	35.6154	41.5963	0	0	0
-	Comp. 32	Fatty acid ester	Ethyl Z9-octadecenoate	Z9-18:EE	B. smithi	13						0	0	272.023	399.296	93.7007	291.879	0	0	0	0	0
-	Comp. 33	Straight-chain hydrocarbon	Docosene	22:1 H	B. smithi							0	0	0	23.9693	0	27.6702	31.2913	0	0	0	0
-	Comp. 34	Fatty acid ester	Ethyl octadecanoate	18:EE	B. smithi	14						0	0	0	154.684	0	122.434	0	0	0	0	0
-	Comp. 35	Straight-chain hydrocarbon	Docosane	22:H	B. smithi							0	0	0	0	64.3416	0	0	0	0	0	0
pMSP10	Comp. 36	Fatty alcohol acetate	Octadecyl acetate	18:OAc	B. smithi		+	+				269.837	0	232.594	648.596	535.34	119.408	0	0	0	0	0
-	Comp. 37	Fatty aldehyde	Icosanal	20:Ald	B. smithi	15						0	0	0	48.0512	54.5373	62.3721	0	0	0	32.4552	92.3191
-	Comp. 38	Straight-chain hydrocarbon	Tricosadiene	tricosadiene	B. smithi				67(100), 81(92), 320(29)			375.743	29.7178	26.1162	85.3885	289.578	149.843	0	0	0	0	0
pMSP11	Comp. 39	Straight-chain hydrocarbon	Z9-tricosene	Z9-23:H	B. smithi							2805.44	757.407	1827.63	2453.18	1704.46	4934.43	0	0	0	0	0
-	Comp. 40	-	Unidentified smithi #15	NA	B. smithi							0	583.055	0	0	0	0	0	0	0	0	0
-	Comp. 41	Straight-chain hydrocarbon	Tricosane	23:H	B. smithi	16						391.306	865.826	462.609	996.638	1195.46	1532.53	247.293	138.226	0	428.951	451.79
-	Comp. 42	-	Unidentified smithi #16	NA	B. smithi							0	0	0	0	0	144.695	0	0	0	0	0
-	Comp. 43	Branched-chain hydrocarbon	11-methyl tricosane	11-Me-23:H	B. smithi							0	0	0	0	50.4258	50.6481	0	0	0	69.1383	0
-	Comp. 44	-	Unidentified smithi #17	NA	B. smithi							0	0	0	49.8387	0	0	0	0	0	0	0
-	Comp. 45	-	Unidentified smithi #18	NA	B. smithi							0	0	0	0	0	0	0	0	0	122.389	0
-	Comp. 46	Straight-chain hydrocarbon	Tetracosane	24:H	B. smithi	23						0	0	0	59.2552	59.7916	62.9895	29.7781	0	0	29.5163	63.8046
-	Comp. 47	Fatty aldehyde	Docosanal	22:Ald	B. smithi	24						0	0	0	95.9073	0	108.344	0	0	0	0	0
-	Comp. 48	-	Unidentified smithi #19	NA	B. smithi							95.5457	0	0	0	0	0	0	0	0	0	0
-	Comp. 49	Straight-chain hydrocarbon	Pentacosane	25:H	B. smithi	17						375.959	824.719	422.604	1547.17	659.661	2335.99	382.745	385.87	63.8175	812.4	1290.35
											Sex:	Males						Females
											Locality:	Nigeria Yankari			Uganda Mburo			Nigeria Yankari		Uganda Mburo
											individual:	11	15	1203	2436	2438	2439	13	16	2437	2443
-	Comp. 1	-	Unidentified vulgaris #1	NA	B. vulgaris							0	0	0	31.366	0	0	0	0	21.7381	0
-	Comp. 2	-	Unidentified vulgaris #2	NA	B. vulgaris							0	0	0	38.6612	0	0	0	0	24.3966	0
pMSP12	Comp. 3	Branched-chain hydrocarbon	5-methyl tridecane	5-Me-13:H	B. vulgaris							0	0	0	169.075	288.021	253.849	0	0	0	0
-	Comp. 4	-	Unidentified vulgaris #3	NA	B. vulgaris							22.1521	0	115.53	0	0	0	0	0	0	0
-	Comp. 5	Fatty alcohols (primary)	Tricdecenol	13:1 OH	B. vulgaris							38.0739	114.12	0	0	0	0	0	0	0	0
-	Comp. 6	-	Unidentified vulgaris #4	NA	B. vulgaris							0	0	0	0	43.5402	23.1033	0	0	0	0
-	Comp. 7	-	Unidentified vulgaris #5	NA	B. vulgaris							37.2238	0	0	0	80.8098	24.8958	0	0	0	0
pMSP13	Comp. 8	Terpenoid	6,10,14- trimethylpentadecan-2-one	TMP-2-one	B. vulgaris	5	+	+				676.232	31529	487.578	25171.5	25720.7	28236.4	0	0	0	0
-	Comp. 9	-	Unidentified vulgaris #6	NA	B. vulgaris							0	0	0	0	77.5681	49.5977	0	0	0	0
-	Comp. 10	-	Unidentified vulgaris #7	NA	B. vulgaris							0	0	0	0	124.472	64.9979	0	0	0	0
-	Comp. 11	-	Unidentified vulgaris #8	NA	B. vulgaris							0	34.2783	0	0	0	0	0	0	0	0
-	Comp. 12	-	Unidentified vulgaris #9	NA	B. vulgaris							0	0	0	0	37.3666	0	0	0	0	0
-	Comp. 13	Fatty acid	Hexadecanoic acid	16:COOH	B. vulgaris	7						0	0	0	748.202	0	0	0	0	0	0
-	Comp. 14	Fatty acid ester	Ethyl hexadecanoate	16:EE	B. vulgaris	8						0	250.282	0	224.843	52.2139	342.379	0	0	389.045	161.208
-	Comp. 15	-	Unidentified vulgaris #10	NA	B. vulgaris							40.6172	0	0	0	0	0	0	0	0	0
-	Comp. 16	Fatty aldehyde	Octadecanal	18:Ald	B. vulgaris	9						0	0	0	35.3696	0	0	0	0	0	0
pMSP14	Comp. 17	Terpenoid	3,7,11,16-tetramethylhexadeca-2,6,10,14-tetraen-1-ol	Geranylgeraniol	B. vulgaris				69(100), 81(45), 272(1), 290(1)			0	0	0	321.146	763.053	285.719	0	0	0	0
-	Comp. 18	-	Unidentified vulgaris #11	NA	B. vulgaris							0	0	0	0	74.1495	111.898	0	0	0	0
-	Comp. 19	Fatty acid ester	Methyl octadecenoate	18:1 ME	B. vulgaris	21						0	0	0	73.6788	0	29.2814	0	0	0	0
pMSP15	Comp. 20	Terpenoid	3,7,11,15-tetramethyl-2-hexadecen-1-ol	phytol	B. vulgaris	12						2120.35	340.903	827.435	1027.07	6730.69	2637.28	0	0	0	0
-	Comp. 21	Fatty acid	Octadecenoic acid	18:1 COOH	B. vulgaris	22						0	0	0	827.884	0	0	0	0	0	0
-	Comp. 22	Terpenoid	3,7,11,15-tetramethyl-2-hexadecenal isomer	Phytal isomer	B. vulgaris							0	0	0	0	83.981	82.5106	0	0	0	0
-	Comp. 23	Fatty acid ester	Ethyl Z9-octadecenoate	Z9-18:EE	B. vulgaris	13						0	203.809	0	244.912	0	337.907	0	0	270.499	161.081
-	Comp. 24	Fatty acid ester	Ethyl octadecanoate	18:EE	B. vulgaris	14						0	87.0549	0	25.5603	0	94.518	0	0	108.766	33.2638
-	Comp. 25	-	Unidentified vulgaris #12	NA	B. vulgaris							0	204.622	0	0	0	0	0	0	0	0
pMSP16	Comp. 26	Terpenoid	3,7,11,15-tetramethyl-2-hexadecen-1-ol isomer	phytol isomer	B. vulgaris				68(95), 71(54), 123(100), 278(15)			0	318.145	0	127.318	431.899	237.445	0	0	0	0
-	Comp. 27	Fatty aldehyde	Icosanal	20:Ald	B. vulgaris	15	+	+				0	0	0	266.734	0	106.363	0	0	0	0
-	Comp. 28	Fatty alcohols (primary)	Icosan-1-ol	icosan-1-ol	B. vulgaris							0	0	0	260.82	0	0	0	0	0	0
-	Comp. 29	Straight-chain hydrocarbon	Tricosane	23:H	B. vulgaris	16						0	0	65.0266	456.427	402.826	259.427	0	0	513.747	159.896
-	Comp. 30	-	Unidentified vulgaris #13	NA	B. vulgaris							0	154.856	0	0	0	0	0	0	0	0
-	Comp. 31	-	Unidentified vulgaris #14	NA	B. vulgaris							0	0	0	41.3903	31.7269	36.5884	0	0	0	0
-	Comp. 32	-	Unidentified vulgaris #15	NA	B. vulgaris							0	0	0	0	0	0	27.6729	0	0	0
-	Comp. 33	Straight-chain hydrocarbon	Tetracosane	24:H	B. vulgaris	23						0	0	0	44.9256	32.585	20.3003	0	0	46.4982	30.8179
-	Comp. 34	-	Unidentified vulgaris #16	NA	B. vulgaris							0	0	0	82.8749	29.2083	0	0	0	0	0
-	Comp. 35	Fatty aldehyde	Docosanal	22:Ald	B. vulgaris	24	+	+				0	0	0	183.752	31.4449	70.4939	0	0	28.692	0
-	Comp. 36	Fatty alcohol (primary)	Docosan-1-ol	22:OH	B. vulgaris							0	0	0	89.5513	0	0	0	0	0	0
-	Comp. 37	Straight-chain hydrocarbon	Pentacosane	25:H	B. vulgaris	17						24.5288	0	237.953	904.734	527.068	512.194	22.7145	21.4799	1180.63	644.136
[truncated: 35 more columns]
